# Supplementary material for: Nanowire-assisted electrochemical perforation of graphene oxide nanosheets for molecular separation
Source: Nat Commun. 2024 Jan 2;15:164. doi: 10.1038/s41467-023-44626-9 (PMC10762124; doi:10.1038/s41467-023-44626-9)
Supplement: Supplementary file 3 — Source Data [file 41467_2023_44626_MOESM3_ESM.xlsx]

## Sheet: Fig 2d
Applied voltage (V)	Effluent with GO		Cathode-treated influent with GO		Cathode-treated influent without GO
	Solution pH	error	Solution pH	error	Solution pH	error
0	4.605	0.02121	4.605	0.02121	6.365	0.06364
3	4.5	0.14142	9.83	0.28284	11.26	0.2687
6	4.47	0.14142	10.56	0.28284	11.65	0.12728
9	4.39	0.12426	11.105	0.21213	11.925	0.10607

## Sheet: Fig 2e
Time (s)	Potential (V vs. Ag/AgCl)
	Co3O4-NS		Co3O4-NW
	Anode	Ti cathode	Anode	Ti cathode
0.1	0.839	-1.1618	0.7749	-1.219
0.2	0.838	-1.1617	0.7749	-1.219
0.3	0.838	-1.1616	0.775	-1.219
0.4	0.838	-1.1618	0.7749	-1.219
0.5	0.838	-1.1616	0.7749	-1.219
0.6	0.839	-1.1617	0.7749	-1.219
0.7	0.838	-1.1617	0.7749	-1.219
0.8	0.838	-1.1616	0.7749	-1.219
0.9	0.839	-1.1618	0.7749	-1.219
1	0.838	-1.1616	0.7749	-1.219
1.1	0.839	-1.1616	0.7749	-1.219
1.2	0.838	-1.1617	0.7749	-1.219
1.3	0.838	-1.1615	0.7749	-1.219
1.4	0.839	-1.1617	0.7749	-1.219
1.5	0.838	-1.1616	0.7749	-1.219
1.6	0.838	-1.1616	0.7749	-1.219
1.7	0.838	-1.1617	0.7749	-1.219
1.8	0.838	-1.1615	0.7749	-1.219
1.9	0.839	-1.1617	0.7749	-1.219
2	0.838	-1.1617	0.7749	-1.219
2.1	0.838	-1.1615	0.7749	-1.219
2.2	0.839	-1.1617	0.7749	-1.219
2.3	0.838	-1.1616	0.7749	-1.219
2.4	0.839	-1.1617	0.7749	-1.219
2.5	0.838	-1.1617	0.7749	-1.219
2.6	0.838	-1.1615	0.775	-1.219
2.7	0.839	-1.1617	0.775	-1.219
2.8	0.838	-1.1615	0.775	-1.219
2.9	0.839	-1.1615	0.775	-1.219
3	0.839	-1.1616	0.7749	-1.219
3.1	0.838	-1.1614	0.775	-1.219
3.2	0.839	-1.1616	0.775	-1.219
3.3	0.838	-1.1615	0.775	-1.219
3.4	0.838	-1.1615	0.775	-1.219
3.5	0.839	-1.1616	0.775	-1.219
3.6	0.838	-1.1614	0.775	-1.219
3.7	0.839	-1.1616	0.775	-1.219
3.8	0.838	-1.1615	0.775	-1.219
3.9	0.838	-1.1614	0.775	-1.219
4	0.839	-1.1616	0.775	-1.219
4.1	0.838	-1.1614	0.775	-1.219
4.2	0.839	-1.1615	0.775	-1.219
4.3	0.838	-1.1615	0.775	-1.219
4.4	0.838	-1.1614	0.775	-1.219
4.5	0.839	-1.1616	0.775	-1.219
4.6	0.838	-1.1613	0.775	-1.219
4.7	0.839	-1.1613	0.775	-1.219
4.8	0.838	-1.1615	0.775	-1.219
4.9	0.838	-1.1613	0.775	-1.219
5	0.839	-1.1615	0.775	-1.219
5.1	0.838	-1.1613	0.775	-1.219
5.2	0.838	-1.1613	0.775	-1.219
5.3	0.839	-1.1615	0.775	-1.219
5.4	0.838	-1.1612	0.775	-1.219
5.5	0.839	-1.1614	0.775	-1.219
5.6	0.838	-1.1614	0.775	-1.219
5.7	0.839	-1.1613	0.775	-1.219
5.8	0.839	-1.1615	0.775	-1.219
5.9	0.838	-1.1613	0.775	-1.219
6	0.839	-1.1614	0.775	-1.219
6.1	0.838	-1.1614	0.775	-1.219
6.2	0.838	-1.1612	0.775	-1.219
6.3	0.839	-1.1615	0.775	-1.219
6.4	0.838	-1.1613	0.775	-1.219
6.5	0.839	-1.1613	0.775	-1.219
6.6	0.838	-1.1614	0.7749	-1.219
6.7	0.838	-1.1612	0.775	-1.219
6.8	0.839	-1.1614	0.775	-1.219
6.9	0.838	-1.1613	0.7749	-1.219
7	0.839	-1.1613	0.775	-1.219
7.1	0.839	-1.1614	0.775	-1.219
7.2	0.838	-1.1612	0.775	-1.219
7.3	0.839	-1.1613	0.775	-1.219
7.4	0.838	-1.1613	0.7749	-1.219
7.5	0.838	-1.1612	0.775	-1.219
7.6	0.839	-1.1614	0.775	-1.219
7.7	0.838	-1.1612	0.7749	-1.219
7.8	0.839	-1.1613	0.7749	-1.219
7.9	0.839	-1.1613	0.7749	-1.219
8	0.839	-1.1611	0.7749	-1.219
8.1	0.839	-1.1613	0.7749	-1.219
8.2	0.838	-1.1611	0.7749	-1.219
8.3	0.839	-1.1611	0.7749	-1.219
8.4	0.839	-1.1612	0.7749	-1.219
8.5	0.839	-1.1611	0.7749	-1.219
8.6	0.839	-1.1613	0.7749	-1.219
8.7	0.838	-1.1611	0.7749	-1.219
8.8	0.839	-1.1611	0.7749	-1.219
8.9	0.839	-1.1612	0.7749	-1.219
9	0.838	-1.161	0.7749	-1.219
9.1	0.839	-1.1612	0.7749	-1.219
9.2	0.838	-1.1611	0.7749	-1.219
9.3	0.839	-1.161	0.7749	-1.219
9.4	0.839	-1.1611	0.7749	-1.219
9.5	0.838	-1.161	0.7749	-1.219
9.6	0.839	-1.1611	0.7749	-1.219
9.7	0.838	-1.1611	0.7749	-1.219
9.8	0.838	-1.1609	0.7749	-1.219
9.9	0.839	-1.1612	0.7749	-1.219
10	0.838	-1.161	0.7749	-1.219
10.1	0.839	-1.161	0.7749	-1.219
10.2	0.839	-1.1611	0.7749	-1.219
10.3	0.838	-1.161	0.7749	-1.219
10.4	0.839	-1.1611	0.7749	-1.219
10.5	0.838	-1.1609	0.7749	-1.219
10.6	0.839	-1.161	0.7749	-1.219
10.7	0.839	-1.1611	0.7749	-1.219
10.8	0.838	-1.1609	0.7749	-1.219
10.9	0.839	-1.161	0.7749	-1.219
11	0.839	-1.161	0.7749	-1.219
11.1	0.839	-1.1609	0.7749	-1.219
11.2	0.839	-1.161	0.7749	-1.219
11.3	0.838	-1.1608	0.7749	-1.219
11.4	0.839	-1.161	0.7749	-1.219
11.5	0.839	-1.161	0.7749	-1.219
11.6	0.839	-1.1609	0.7749	-1.219
11.7	0.839	-1.1611	0.775	-1.219
11.8	0.838	-1.1609	0.7749	-1.219
11.9	0.839	-1.161	0.775	-1.219
12	0.839	-1.161	0.775	-1.219
12.1	0.839	-1.1608	0.775	-1.219
12.2	0.839	-1.161	0.775	-1.219
12.3	0.839	-1.1608	0.775	-1.219
12.4	0.839	-1.1608	0.775	-1.219
12.5	0.839	-1.161	0.775	-1.219
12.6	0.838	-1.1607	0.775	-1.219
12.7	0.839	-1.1609	0.775	-1.219
12.8	0.839	-1.1608	0.775	-1.219
12.9	0.839	-1.1608	0.775	-1.218
13	0.839	-1.1609	0.775	-1.219
13.1	0.839	-1.1607	0.775	-1.219
13.2	0.839	-1.1609	0.775	-1.219
13.3	0.839	-1.1609	0.775	-1.219
13.4	0.839	-1.1607	0.775	-1.218
13.5	0.839	-1.1609	0.775	-1.219
13.6	0.839	-1.1607	0.775	-1.219
13.7	0.839	-1.1608	0.775	-1.218
13.8	0.839	-1.1609	0.775	-1.219
13.9	0.839	-1.1607	0.775	-1.219
14	0.839	-1.1609	0.775	-1.219
14.1	0.839	-1.1607	0.775	-1.219
14.2	0.839	-1.1607	0.775	-1.218
14.3	0.839	-1.1609	0.775	-1.219
14.4	0.839	-1.1607	0.775	-1.219
14.5	0.839	-1.1608	0.775	-1.218
14.6	0.839	-1.1607	0.775	-1.219
14.7	0.839	-1.1607	0.775	-1.218
14.8	0.839	-1.1608	0.775	-1.219
14.9	0.839	-1.1606	0.775	-1.219
15	0.839	-1.1608	0.775	-1.218
15.1	0.839	-1.1608	0.775	-1.219
15.2	0.839	-1.1606	0.775	-1.218
15.3	0.839	-1.1608	0.775	-1.219
15.4	0.839	-1.1606	0.775	-1.219
15.5	0.839	-1.1607	0.775	-1.218
15.6	0.839	-1.1607	0.775	-1.219
15.7	0.839	-1.1605	0.775	-1.218
15.8	0.839	-1.1608	0.775	-1.218
15.9	0.839	-1.1606	0.775	-1.219
16	0.839	-1.1606	0.775	-1.218
16.1	0.839	-1.1608	0.775	-1.219
16.2	0.839	-1.1606	0.775	-1.219
16.3	0.839	-1.1608	0.775	-1.218
16.4	0.839	-1.1606	0.775	-1.219
16.5	0.839	-1.1606	0.775	-1.218
16.6	0.839	-1.1608	0.775	-1.219
16.7	0.839	-1.1605	0.775	-1.219
16.8	0.839	-1.1607	0.775	-1.218
16.9	0.839	-1.1607	0.775	-1.219
17	0.839	-1.1605	0.775	-1.218
17.1	0.839	-1.1607	0.775	-1.219
17.2	0.839	-1.1605	0.775	-1.219
17.3	0.839	-1.1606	0.775	-1.218
17.4	0.839	-1.1606	0.775	-1.219
17.5	0.839	-1.1605	0.775	-1.218
17.6	0.839	-1.1607	0.775	-1.218
17.7	0.839	-1.1605	0.775	-1.219
17.8	0.839	-1.1605	0.775	-1.218
17.9	0.839	-1.1606	0.775	-1.219
18	0.839	-1.1604	0.775	-1.218
18.1	0.839	-1.1606	0.775	-1.218
18.2	0.839	-1.1605	0.775	-1.219
18.3	0.839	-1.1604	0.775	-1.218
18.4	0.839	-1.1606	0.775	-1.219
18.5	0.839	-1.1604	0.775	-1.219
18.6	0.839	-1.1606	0.775	-1.218
18.7	0.839	-1.1605	0.775	-1.219
18.8	0.839	-1.1604	0.775	-1.218
18.9	0.839	-1.1606	0.775	-1.218
19	0.839	-1.1603	0.775	-1.219
19.1	0.839	-1.1605	0.775	-1.218
19.2	0.839	-1.1605	0.775	-1.219
19.3	0.839	-1.1603	0.775	-1.218
19.4	0.839	-1.1605	0.775	-1.218
19.5	0.839	-1.1604	0.775	-1.219
19.6	0.839	-1.1604	0.775	-1.218
19.7	0.839	-1.1604	0.775	-1.219
19.8	0.839	-1.1603	0.775	-1.218
19.9	0.839	-1.1605	0.775	-1.218
20	0.839	-1.1604	0.775	-1.219
20.1	0.839	-1.1603	0.775	-1.218
20.2	0.839	-1.1604	0.7751	-1.218
20.3	0.839	-1.1602	0.775	-1.218
20.4	0.839	-1.1604	0.7751	-1.218
20.5	0.839	-1.1603	0.7751	-1.219
20.6	0.839	-1.1602	0.7751	-1.218
20.7	0.839	-1.1604	0.7751	-1.218
20.8	0.839	-1.1602	0.775	-1.218
20.9	0.839	-1.1604	0.7751	-1.218
21	0.839	-1.1604	0.7751	-1.218
21.1	0.839	-1.1602	0.7751	-1.218
21.2	0.839	-1.1604	0.7751	-1.218
21.3	0.839	-1.1602	0.7751	-1.218
21.4	0.839	-1.1603	0.7751	-1.218
21.5	0.839	-1.1603	0.7751	-1.218
21.6	0.839	-1.1602	0.7751	-1.218
21.7	0.839	-1.1604	0.7751	-1.218
21.8	0.839	-1.1602	0.7751	-1.218
21.9	0.839	-1.1602	0.7751	-1.218
22	0.839	-1.1604	0.7751	-1.218
22.1	0.839	-1.1601	0.7751	-1.218
22.2	0.839	-1.1603	0.7751	-1.218
22.3	0.839	-1.1602	0.7751	-1.218
22.4	0.839	-1.1602	0.7751	-1.218
22.5	0.839	-1.1603	0.7751	-1.218
22.6	0.839	-1.1601	0.7751	-1.218
22.7	0.839	-1.1602	0.7751	-1.218
22.8	0.839	-1.1602	0.7751	-1.218
22.9	0.839	-1.1601	0.7751	-1.218
23	0.839	-1.1602	0.7751	-1.218
23.1	0.839	-1.16	0.7751	-1.218
23.2	0.839	-1.1601	0.7751	-1.218
23.3	0.839	-1.1602	0.7751	-1.218
23.4	0.839	-1.1599	0.7751	-1.218
23.5	0.839	-1.1602	0.7751	-1.218
23.6	0.839	-1.16	0.7751	-1.218
23.7	0.839	-1.16	0.7751	-1.218
23.8	0.839	-1.1601	0.7751	-1.218
23.9	0.839	-1.1599	0.7751	-1.218
24	0.839	-1.1601	0.7751	-1.218
24.1	0.839	-1.1599	0.7751	-1.218
24.2	0.839	-1.1599	0.7751	-1.218
24.3	0.839	-1.1601	0.7752	-1.218
24.4	0.839	-1.1599	0.7751	-1.218
24.5	0.839	-1.16	0.7752	-1.218
24.6	0.839	-1.1601	0.7751	-1.218
24.7	0.839	-1.16	0.7751	-1.218
24.8	0.839	-1.1601	0.7752	-1.218
24.9	0.839	-1.1599	0.7751	-1.218
25	0.839	-1.1599	0.7751	-1.218
25.1	0.839	-1.16	0.7751	-1.218
25.2	0.839	-1.1598	0.7751	-1.218
25.3	0.839	-1.1601	0.7751	-1.218
25.4	0.839	-1.1599	0.7751	-1.218
25.5	0.839	-1.1599	0.7751	-1.218
25.6	0.839	-1.16	0.7751	-1.218
25.7	0.839	-1.1599	0.7751	-1.218
25.8	0.839	-1.16	0.7751	-1.218
25.9	0.839	-1.16	0.7751	-1.218
26	0.839	-1.1599	0.7751	-1.218
26.1	0.839	-1.1601	0.7751	-1.218
26.2	0.839	-1.1599	0.7751	-1.218
26.3	0.839	-1.16	0.7751	-1.218
26.4	0.839	-1.16	0.7751	-1.218
26.5	0.839	-1.1599	0.7751	-1.218
26.6	0.839	-1.16	0.7752	-1.218
26.7	0.839	-1.1598	0.7751	-1.218
26.8	0.839	-1.16	0.7752	-1.218
26.9	0.839	-1.16	0.7752	-1.218
27	0.839	-1.1598	0.7752	-1.218
27.1	0.839	-1.16	0.7752	-1.218
27.2	0.839	-1.1598	0.7752	-1.218
27.3	0.839	-1.1598	0.7752	-1.218
27.4	0.839	-1.1599	0.7752	-1.218
27.5	0.839	-1.1597	0.7752	-1.218
27.6	0.839	-1.1599	0.7752	-1.218
27.7	0.839	-1.1598	0.7752	-1.218
27.8	0.839	-1.1597	0.7752	-1.218
27.9	0.839	-1.1599	0.7752	-1.218
28	0.839	-1.1597	0.7752	-1.218
28.1	0.839	-1.1598	0.7752	-1.218
28.2	0.839	-1.1598	0.7752	-1.218
28.3	0.839	-1.1597	0.7752	-1.218
28.4	0.839	-1.1598	0.7753	-1.218
28.5	0.839	-1.1596	0.7752	-1.218
28.6	0.839	-1.1597	0.7753	-1.218
28.7	0.839	-1.1598	0.7753	-1.218
28.8	0.839	-1.1596	0.7753	-1.218
28.9	0.839	-1.1598	0.7753	-1.218
29	0.839	-1.1597	0.7753	-1.218
29.1	0.839	-1.1597	0.7753	-1.218
29.2	0.839	-1.1597	0.7753	-1.218
29.3	0.839	-1.1595	0.7753	-1.218
29.4	0.839	-1.1598	0.7753	-1.218
29.5	0.839	-1.1597	0.7753	-1.218
29.6	0.839	-1.1596	0.7753	-1.218
29.7	0.839	-1.1597	0.7753	-1.218
29.8	0.839	-1.1596	0.7753	-1.218
29.9	0.839	-1.1597	0.7753	-1.218
30	0.839	-1.1596	0.7753	-1.218
30.1	0.839	-1.1596	0.7753	-1.218
30.2	0.839	-1.1598	0.7754	-1.218
30.3	0.839	-1.1596	0.7753	-1.218
30.4	0.839	-1.1596	0.7753	-1.218
30.5	0.839	-1.1597	0.7754	-1.218
30.6	0.839	-1.1595	0.7753	-1.218
30.7	0.839	-1.1597	0.7754	-1.218
30.8	0.839	-1.1595	0.7754	-1.218
30.9	0.839	-1.1596	0.7754	-1.218
31	0.839	-1.1597	0.7754	-1.218
31.1	0.839	-1.1595	0.7754	-1.218
31.2	0.839	-1.1597	0.7754	-1.218
31.3	0.839	-1.1595	0.7754	-1.218
31.4	0.839	-1.1595	0.7754	-1.218
31.5	0.839	-1.1596	0.7754	-1.218
31.6	0.839	-1.1594	0.7754	-1.218
31.7	0.839	-1.1595	0.7754	-1.218
31.8	0.839	-1.1595	0.7754	-1.218
31.9	0.839	-1.1594	0.7754	-1.218
32	0.839	-1.1596	0.7754	-1.218
32.1	0.839	-1.1593	0.7754	-1.218
32.2	0.839	-1.1595	0.7754	-1.218
32.3	0.839	-1.1595	0.7754	-1.218
32.4	0.839	-1.1594	0.7754	-1.218
32.5	0.839	-1.1596	0.7754	-1.218
32.6	0.839	-1.1594	0.7754	-1.218
32.7	0.839	-1.1595	0.7754	-1.218
32.8	0.839	-1.1595	0.7754	-1.218
32.9	0.839	-1.1593	0.7754	-1.218
33	0.839	-1.1595	0.7754	-1.218
33.1	0.839	-1.1594	0.7754	-1.218
33.2	0.839	-1.1593	0.7754	-1.218
33.3	0.839	-1.1595	0.7754	-1.218
33.4	0.839	-1.1593	0.7754	-1.218
33.5	0.839	-1.1595	0.7754	-1.218
33.6	0.839	-1.1594	0.7754	-1.218
33.7	0.839	-1.1593	0.7754	-1.218
33.8	0.839	-1.1595	0.7754	-1.218
33.9	0.839	-1.1593	0.7754	-1.218
34	0.839	-1.1593	0.7754	-1.218
34.1	0.839	-1.1594	0.7754	-1.218
34.2	0.839	-1.1593	0.7754	-1.218
34.3	0.839	-1.1594	0.7754	-1.218
34.4	0.839	-1.1592	0.7754	-1.218
34.5	0.839	-1.1593	0.7754	-1.218
34.6	0.839	-1.1594	0.7755	-1.218
34.7	0.839	-1.1592	0.7754	-1.218
34.8	0.839	-1.1594	0.7755	-1.218
34.9	0.839	-1.1593	0.7755	-1.218
35	0.839	-1.1593	0.7754	-1.218
35.1	0.839	-1.1594	0.7755	-1.218
35.2	0.839	-1.1592	0.7755	-1.218
35.3	0.84	-1.1594	0.7755	-1.218
35.4	0.839	-1.1593	0.7755	-1.218
35.5	0.839	-1.1593	0.7755	-1.218
35.6	0.839	-1.1594	0.7755	-1.218
35.7	0.839	-1.1593	0.7755	-1.218
35.8	0.84	-1.1593	0.7755	-1.218
35.9	0.839	-1.1594	0.7755	-1.218
36	0.839	-1.1592	0.7755	-1.218
36.1	0.84	-1.1594	0.7755	-1.218
36.2	0.839	-1.1592	0.7755	-1.218
36.3	0.84	-1.1593	0.7755	-1.218
36.4	0.84	-1.1593	0.7755	-1.218
36.5	0.84	-1.1591	0.7755	-1.218
36.6	0.84	-1.1593	0.7755	-1.218
36.7	0.839	-1.1592	0.7755	-1.218
36.8	0.84	-1.1592	0.7755	-1.218
36.9	0.84	-1.1593	0.7755	-1.218
37	0.84	-1.1591	0.7755	-1.218
37.1	0.84	-1.1593	0.7755	-1.218
37.2	0.84	-1.1592	0.7755	-1.218
37.3	0.84	-1.1591	0.7755	-1.218
37.4	0.84	-1.1593	0.7755	-1.217
37.5	0.84	-1.1591	0.7755	-1.218
37.6	0.84	-1.1592	0.7755	-1.218
37.7	0.84	-1.1592	0.7755	-1.218
37.8	0.84	-1.1591	0.7755	-1.218
37.9	0.84	-1.1592	0.7755	-1.217
38	0.84	-1.159	0.7755	-1.218
38.1	0.84	-1.1592	0.7755	-1.218
38.2	0.84	-1.1592	0.7755	-1.217
38.3	0.84	-1.159	0.7755	-1.218
38.4	0.84	-1.1592	0.7755	-1.217
38.5	0.84	-1.1591	0.7755	-1.218
38.6	0.84	-1.1591	0.7755	-1.218
38.7	0.84	-1.1592	0.7756	-1.217
38.8	0.84	-1.159	0.7755	-1.218
38.9	0.84	-1.1592	0.7756	-1.217
39	0.84	-1.1591	0.7756	-1.218
39.1	0.84	-1.159	0.7756	-1.218
39.2	0.84	-1.1592	0.7756	-1.217
39.3	0.84	-1.159	0.7756	-1.218
39.4	0.84	-1.1592	0.7756	-1.218
39.5	0.84	-1.1591	0.7756	-1.217
39.6	0.84	-1.159	0.7756	-1.218
39.7	0.84	-1.1592	0.7756	-1.217
39.8	0.84	-1.159	0.7756	-1.218
39.9	0.84	-1.1591	0.7756	-1.218
40	0.84	-1.1592	0.7756	-1.217
40.1	0.84	-1.159	0.7756	-1.218
40.2	0.84	-1.1592	0.7756	-1.217
40.3	0.84	-1.159	0.7757	-1.218
40.4	0.84	-1.1591	0.7756	-1.218
40.5	0.84	-1.1592	0.7757	-1.217
40.6	0.84	-1.1589	0.7757	-1.218
40.7	0.84	-1.1591	0.7757	-1.217
40.8	0.84	-1.159	0.7757	-1.217
40.9	0.84	-1.159	0.7757	-1.218
41	0.84	-1.1591	0.7757	-1.217
41.1	0.84	-1.1589	0.7757	-1.218
41.2	0.84	-1.1591	0.7757	-1.217
41.3	0.84	-1.159	0.7757	-1.217
41.4	0.84	-1.1589	0.7757	-1.218
41.5	0.84	-1.1591	0.7757	-1.217
41.6	0.84	-1.1589	0.7757	-1.218
41.7	0.84	-1.1589	0.7757	-1.217
41.8	0.84	-1.159	0.7757	-1.217
41.9	0.84	-1.1589	0.7757	-1.218
42	0.84	-1.159	0.7757	-1.217
42.1	0.84	-1.1588	0.7758	-1.217
42.2	0.84	-1.1589	0.7757	-1.217
42.3	0.84	-1.159	0.7758	-1.217
42.4	0.84	-1.1588	0.7758	-1.218
42.5	0.84	-1.159	0.7758	-1.217
42.6	0.84	-1.1589	0.7758	-1.217
42.7	0.84	-1.1588	0.7758	-1.217
42.8	0.84	-1.159	0.7758	-1.217
42.9	0.84	-1.1588	0.7758	-1.217
43	0.84	-1.1589	0.7758	-1.217
43.1	0.84	-1.1589	0.7758	-1.217
43.2	0.84	-1.1588	0.7758	-1.218
43.3	0.84	-1.159	0.7758	-1.217
43.4	0.84	-1.1588	0.7758	-1.217
43.5	0.84	-1.1589	0.7758	-1.217
43.6	0.84	-1.1589	0.7758	-1.217
43.7	0.84	-1.1587	0.7758	-1.218
43.8	0.84	-1.1589	0.7758	-1.217
43.9	0.84	-1.1587	0.7758	-1.217
44	0.84	-1.1588	0.7758	-1.217
44.1	0.84	-1.1588	0.7758	-1.217
44.2	0.84	-1.1586	0.7758	-1.218
44.3	0.84	-1.1588	0.7758	-1.217
44.4	0.84	-1.1587	0.7758	-1.217
44.5	0.84	-1.1587	0.7758	-1.217
44.6	0.84	-1.1588	0.7758	-1.217
44.7	0.84	-1.1586	0.7758	-1.217
44.8	0.84	-1.1588	0.7758	-1.217
44.9	0.84	-1.1588	0.7758	-1.217
45	0.84	-1.1586	0.7758	-1.218
45.1	0.84	-1.1589	0.7758	-1.217
45.2	0.84	-1.1587	0.7759	-1.217
45.3	0.84	-1.1588	0.7758	-1.217
45.4	0.84	-1.1588	0.7759	-1.217
45.5	0.84	-1.1587	0.7759	-1.217
45.6	0.84	-1.1589	0.7759	-1.217
45.7	0.84	-1.1587	0.7759	-1.217
45.8	0.84	-1.1587	0.7759	-1.217
45.9	0.84	-1.1588	0.7759	-1.217
46	0.84	-1.1586	0.7759	-1.217
46.1	0.84	-1.1588	0.7759	-1.217
46.2	0.84	-1.1587	0.7759	-1.217
46.3	0.84	-1.1587	0.7759	-1.217
46.4	0.84	-1.1588	0.7759	-1.217
46.5	0.84	-1.1586	0.7759	-1.217
46.6	0.84	-1.1588	0.7759	-1.217
46.7	0.84	-1.1587	0.7759	-1.217
46.8	0.84	-1.1585	0.7759	-1.217
46.9	0.84	-1.1587	0.7759	-1.217
47	0.84	-1.1585	0.7759	-1.217
47.1	0.84	-1.1586	0.7759	-1.217
47.2	0.84	-1.1586	0.776	-1.217
47.3	0.84	-1.1585	0.776	-1.217
47.4	0.84	-1.1588	0.776	-1.217
47.5	0.84	-1.1585	0.776	-1.217
47.6	0.84	-1.1585	0.776	-1.217
47.7	0.84	-1.1586	0.776	-1.217
47.8	0.84	-1.1585	0.776	-1.217
47.9	0.84	-1.1586	0.776	-1.217
48	0.84	-1.1585	0.776	-1.217
48.1	0.84	-1.1584	0.776	-1.217
48.2	0.84	-1.1585	0.776	-1.217
48.3	0.84	-1.1583	0.776	-1.217
48.4	0.84	-1.1586	0.776	-1.217
48.5	0.84	-1.1585	0.776	-1.217
48.6	0.84	-1.1584	0.776	-1.217
48.7	0.84	-1.1585	0.776	-1.217
48.8	0.84	-1.1584	0.776	-1.217
48.9	0.84	-1.1585	0.776	-1.217
49	0.84	-1.1584	0.776	-1.217
49.1	0.84	-1.1583	0.776	-1.217
49.2	0.84	-1.1585	0.776	-1.217
49.3	0.84	-1.1583	0.776	-1.217
49.4	0.84	-1.1584	0.776	-1.217
49.5	0.84	-1.1585	0.7761	-1.217
49.6	0.84	-1.1583	0.7761	-1.217
49.7	0.84	-1.1585	0.7761	-1.217
49.8	0.84	-1.1583	0.7761	-1.217
49.9	0.84	-1.1583	0.7761	-1.217
50	0.84	-1.1584	0.7761	-1.217
50.1	0.84	-1.1582	0.7761	-1.217
50.2	0.84	-1.1584	0.7761	-1.217
50.3	0.84	-1.1583	0.7761	-1.217
50.4	0.84	-1.1582	0.7761	-1.217
50.5	0.84	-1.1583	0.7761	-1.217
50.6	0.84	-1.1582	0.7761	-1.217
50.7	0.84	-1.1583	0.7761	-1.217
50.8	0.84	-1.1583	0.7761	-1.217
50.9	0.84	-1.1581	0.7761	-1.217
51	0.84	-1.1583	0.7761	-1.217
51.1	0.84	-1.1582	0.7761	-1.217
51.2	0.84	-1.1582	0.7761	-1.217
51.3	0.84	-1.1583	0.7761	-1.217
51.4	0.84	-1.1581	0.7761	-1.217
51.5	0.84	-1.1583	0.7761	-1.217
51.6	0.84	-1.1581	0.7761	-1.217
51.7	0.84	-1.1581	0.7761	-1.217
51.8	0.84	-1.1582	0.7761	-1.217
51.9	0.84	-1.158	0.7761	-1.217
52	0.84	-1.1582	0.7761	-1.217
52.1	0.84	-1.1582	0.7761	-1.217
52.2	0.84	-1.1581	0.7761	-1.217
52.3	0.84	-1.1582	0.7761	-1.217
52.4	0.84	-1.158	0.7762	-1.217
52.5	0.84	-1.1582	0.7761	-1.217
52.6	0.84	-1.1581	0.7762	-1.217
52.7	0.84	-1.158	0.7762	-1.217
52.8	0.84	-1.1582	0.7761	-1.217
52.9	0.84	-1.158	0.7762	-1.217
53	0.84	-1.1581	0.7761	-1.217
53.1	0.84	-1.1581	0.7762	-1.217
53.2	0.84	-1.158	0.7762	-1.217
53.3	0.84	-1.1582	0.7762	-1.217
53.4	0.84	-1.158	0.7762	-1.217
53.5	0.84	-1.158	0.7762	-1.217
53.6	0.84	-1.1581	0.7762	-1.217
53.7	0.84	-1.1579	0.7762	-1.217
53.8	0.841	-1.1581	0.7762	-1.217
53.9	0.84	-1.1581	0.7762	-1.217
54	0.84	-1.158	0.7762	-1.217
54.1	0.84	-1.1581	0.7762	-1.217
54.2	0.84	-1.1579	0.7762	-1.217
54.3	0.841	-1.158	0.7762	-1.217
54.4	0.84	-1.158	0.7762	-1.217
54.5	0.84	-1.1579	0.7762	-1.217
54.6	0.841	-1.1581	0.7762	-1.217
54.7	0.84	-1.1578	0.7762	-1.217
54.8	0.841	-1.1579	0.7762	-1.217
54.9	0.84	-1.1579	0.7762	-1.217
55	0.84	-1.1578	0.7762	-1.217
55.1	0.841	-1.158	0.7762	-1.217
55.2	0.84	-1.1578	0.7763	-1.217
55.3	0.84	-1.1578	0.7762	-1.217
55.4	0.84	-1.158	0.7763	-1.217
55.5	0.84	-1.1578	0.7763	-1.217
55.6	0.841	-1.1579	0.7763	-1.217
55.7	0.84	-1.1578	0.7763	-1.217
55.8	0.84	-1.1578	0.7763	-1.217
55.9	0.841	-1.1579	0.7763	-1.217
56	0.84	-1.1577	0.7763	-1.217
56.1	0.841	-1.1579	0.7763	-1.217
56.2	0.84	-1.1579	0.7763	-1.217
56.3	0.84	-1.1577	0.7763	-1.217
56.4	0.841	-1.1579	0.7763	-1.217
56.5	0.84	-1.1577	0.7763	-1.217
56.6	0.841	-1.1579	0.7763	-1.217
56.7	0.84	-1.1579	0.7763	-1.217
56.8	0.84	-1.1577	0.7764	-1.217
56.9	0.841	-1.1579	0.7763	-1.217
57	0.84	-1.1577	0.7764	-1.217
57.1	0.841	-1.1577	0.7764	-1.217
57.2	0.841	-1.1578	0.7764	-1.217
57.3	0.841	-1.1577	0.7764	-1.217
57.4	0.841	-1.1579	0.7764	-1.217
57.5	0.84	-1.1578	0.7764	-1.216
57.6	0.841	-1.1577	0.7764	-1.217
57.7	0.841	-1.1578	0.7764	-1.217
57.8	0.841	-1.1576	0.7764	-1.217
57.9	0.841	-1.1578	0.7764	-1.217
58	0.841	-1.1578	0.7764	-1.216
58.1	0.841	-1.1577	0.7764	-1.217
58.2	0.841	-1.1578	0.7764	-1.217
58.3	0.841	-1.1577	0.7764	-1.216
58.4	0.841	-1.1578	0.7764	-1.217
58.5	0.841	-1.1578	0.7764	-1.216
58.6	0.841	-1.1576	0.7764	-1.217
58.7	0.841	-1.1579	0.7764	-1.217
58.8	0.841	-1.1577	0.7765	-1.216
58.9	0.841	-1.1577	0.7764	-1.217
59	0.841	-1.1578	0.7764	-1.216
59.1	0.841	-1.1576	0.7765	-1.217
59.2	0.841	-1.1578	0.7764	-1.217
59.3	0.841	-1.1577	0.7765	-1.216
59.4	0.841	-1.1576	0.7765	-1.217
59.5	0.841	-1.1578	0.7765	-1.217
59.6	0.841	-1.1575	0.7765	-1.216
59.7	0.841	-1.1577	0.7765	-1.217
59.8	0.841	-1.1577	0.7765	-1.216
59.9	0.841	-1.1575	0.7765	-1.217
60	0.841	-1.1577	0.7765	-1.217
60.1	0.841	-1.1575	0.7765	-1.216
60.2	0.841	-1.1576	0.7765	-1.217
60.3	0.841	-1.1576	0.7765	-1.216
60.4	0.841	-1.1574	0.7765	-1.216
60.5	0.841	-1.1577	0.7765	-1.217
60.6	0.841	-1.1575	0.7765	-1.216
60.7	0.841	-1.1575	0.7765	-1.217
60.8	0.841	-1.1576	0.7765	-1.216
60.9	0.841	-1.1575	0.7765	-1.216
61	0.841	-1.1577	0.7765	-1.217
61.1	0.841	-1.1575	0.7765	-1.216
61.2	0.841	-1.1575	0.7765	-1.217
61.3	0.841	-1.1576	0.7765	-1.216
61.4	0.841	-1.1574	0.7765	-1.216
61.5	0.841	-1.1575	0.7765	-1.217
61.6	0.841	-1.1575	0.7765	-1.216
61.7	0.841	-1.1575	0.7765	-1.217
61.8	0.841	-1.1576	0.7765	-1.217
61.9	0.841	-1.1574	0.7765	-1.216
62	0.841	-1.1575	0.7765	-1.217
62.1	0.841	-1.1575	0.7765	-1.216
62.2	0.841	-1.1573	0.7765	-1.216
62.3	0.841	-1.1576	0.7765	-1.217
62.4	0.841	-1.1574	0.7765	-1.216
62.5	0.841	-1.1575	0.7765	-1.217
62.6	0.841	-1.1575	0.7765	-1.216
62.7	0.841	-1.1574	0.7765	-1.216
62.8	0.841	-1.1575	0.7765	-1.217
62.9	0.841	-1.1573	0.7765	-1.216
63	0.841	-1.1574	0.7765	-1.216
63.1	0.841	-1.1575	0.7765	-1.216
63.2	0.841	-1.1573	0.7766	-1.216
63.3	0.841	-1.1574	0.7766	-1.216
63.4	0.841	-1.1574	0.7766	-1.216
63.5	0.841	-1.1573	0.7766	-1.216
63.6	0.841	-1.1575	0.7766	-1.216
63.7	0.841	-1.1572	0.7766	-1.216
63.8	0.841	-1.1574	0.7766	-1.217
63.9	0.841	-1.1574	0.7766	-1.216
64	0.841	-1.1572	0.7766	-1.216
64.1	0.841	-1.1574	0.7766	-1.216
64.2	0.841	-1.1573	0.7766	-1.216
64.3	0.841	-1.1573	0.7766	-1.217
64.4	0.841	-1.1574	0.7766	-1.216
64.5	0.841	-1.1572	0.7767	-1.216
64.6	0.841	-1.1574	0.7766	-1.216
64.7	0.841	-1.1572	0.7767	-1.216
64.8	0.841	-1.1572	0.7767	-1.216
64.9	0.841	-1.1574	0.7767	-1.216
65	0.841	-1.1572	0.7767	-1.216
65.1	0.841	-1.1573	0.7767	-1.216
65.2	0.841	-1.1572	0.7767	-1.216
65.3	0.841	-1.1572	0.7767	-1.216
65.4	0.841	-1.1574	0.7767	-1.216
65.5	0.841	-1.1571	0.7767	-1.216
65.6	0.841	-1.1573	0.7767	-1.216
65.7	0.841	-1.1573	0.7767	-1.216
65.8	0.841	-1.1571	0.7767	-1.216
65.9	0.841	-1.1573	0.7767	-1.216
66	0.841	-1.1571	0.7768	-1.216
66.1	0.841	-1.1572	0.7767	-1.216
66.2	0.841	-1.1573	0.7768	-1.216
66.3	0.841	-1.1571	0.7768	-1.216
66.4	0.841	-1.1573	0.7768	-1.216
66.5	0.841	-1.1571	0.7768	-1.216
66.6	0.841	-1.1571	0.7768	-1.216
66.7	0.841	-1.1572	0.7768	-1.216
66.8	0.841	-1.1571	0.7768	-1.216
66.9	0.841	-1.1572	0.7768	-1.216
67	0.841	-1.1571	0.7768	-1.216
67.1	0.841	-1.157	0.7768	-1.216
67.2	0.841	-1.1572	0.7768	-1.216
67.3	0.841	-1.157	0.7768	-1.216
67.4	0.841	-1.1571	0.7768	-1.216
67.5	0.841	-1.1571	0.7768	-1.216
67.6	0.841	-1.157	0.7768	-1.216
67.7	0.841	-1.1571	0.7768	-1.216
67.8	0.841	-1.157	0.7768	-1.216
67.9	0.841	-1.1571	0.7768	-1.216
68	0.841	-1.1571	0.7768	-1.216
68.1	0.841	-1.1569	0.7768	-1.216
68.2	0.841	-1.1572	0.7768	-1.216
68.3	0.841	-1.157	0.7768	-1.216
68.4	0.841	-1.157	0.7768	-1.216
68.5	0.841	-1.1571	0.7768	-1.216
68.6	0.841	-1.1569	0.7768	-1.216
68.7	0.841	-1.1571	0.7768	-1.216
68.8	0.841	-1.1569	0.7768	-1.216
68.9	0.841	-1.1569	0.7769	-1.216
69	0.841	-1.1571	0.7768	-1.216
69.1	0.841	-1.1569	0.7769	-1.216
69.2	0.841	-1.157	0.7768	-1.216
69.3	0.841	-1.157	0.7768	-1.216
69.4	0.841	-1.1569	0.7769	-1.216
69.5	0.841	-1.157	0.7768	-1.216
69.6	0.841	-1.1569	0.7769	-1.216
69.7	0.841	-1.157	0.7769	-1.216
69.8	0.841	-1.157	0.7769	-1.216
69.9	0.841	-1.1568	0.7769	-1.216
70	0.841	-1.157	0.7769	-1.216
70.1	0.841	-1.1568	0.7769	-1.216
70.2	0.841	-1.1568	0.7769	-1.216
70.3	0.841	-1.1569	0.7769	-1.216
70.4	0.841	-1.1567	0.7769	-1.216
70.5	0.841	-1.1569	0.7769	-1.216
70.6	0.841	-1.1568	0.7769	-1.216
70.7	0.841	-1.1567	0.7769	-1.216
70.8	0.841	-1.1569	0.7769	-1.216
70.9	0.841	-1.1567	0.7769	-1.216
71	0.841	-1.1569	0.7769	-1.216
71.1	0.841	-1.1568	0.7769	-1.216
71.2	0.841	-1.1567	0.7769	-1.216
71.3	0.841	-1.1569	0.7769	-1.216
71.4	0.841	-1.1567	0.7769	-1.216
71.5	0.841	-1.1568	0.7769	-1.216
71.6	0.841	-1.1569	0.7769	-1.216
71.7	0.841	-1.1567	0.777	-1.216
71.8	0.841	-1.1569	0.777	-1.216
71.9	0.841	-1.1567	0.777	-1.216
72	0.841	-1.1567	0.777	-1.216
72.1	0.841	-1.1568	0.777	-1.216
72.2	0.841	-1.1566	0.777	-1.216
72.3	0.841	-1.1568	0.777	-1.216
72.4	0.841	-1.1567	0.777	-1.216
72.5	0.841	-1.1566	0.777	-1.216
72.6	0.841	-1.1568	0.777	-1.216
72.7	0.841	-1.1566	0.777	-1.216
72.8	0.841	-1.1567	0.777	-1.216
72.9	0.841	-1.1567	0.777	-1.216
73	0.841	-1.1566	0.7771	-1.216
73.1	0.841	-1.1568	0.777	-1.216
73.2	0.841	-1.1565	0.7771	-1.216
73.3	0.841	-1.1567	0.7771	-1.216
73.4	0.841	-1.1567	0.7771	-1.216
73.5	0.841	-1.1566	0.7771	-1.216
73.6	0.841	-1.1568	0.7771	-1.216
73.7	0.841	-1.1566	0.7771	-1.216
73.8	0.841	-1.1566	0.7771	-1.216
73.9	0.841	-1.1567	0.7771	-1.216
74	0.841	-1.1565	0.7771	-1.216
74.1	0.841	-1.1568	0.7771	-1.216
74.2	0.841	-1.1566	0.7771	-1.216
74.3	0.841	-1.1565	0.7771	-1.216
74.4	0.841	-1.1567	0.7771	-1.216
74.5	0.841	-1.1565	0.7771	-1.216
74.6	0.841	-1.1566	0.7772	-1.216
74.7	0.841	-1.1566	0.7771	-1.216
74.8	0.841	-1.1565	0.7772	-1.216
74.9	0.841	-1.1567	0.7772	-1.216
75	0.841	-1.1564	0.7772	-1.216
75.1	0.841	-1.1566	0.7772	-1.216
75.2	0.841	-1.1566	0.7772	-1.216
75.3	0.841	-1.1564	0.7772	-1.216
75.4	0.842	-1.1566	0.7772	-1.216
75.5	0.841	-1.1564	0.7772	-1.216
75.6	0.842	-1.1565	0.7772	-1.216
75.7	0.842	-1.1565	0.7772	-1.216
75.8	0.841	-1.1563	0.7772	-1.216
75.9	0.842	-1.1565	0.7772	-1.216
76	0.841	-1.1564	0.7772	-1.216
76.1	0.842	-1.1563	0.7772	-1.216
76.2	0.842	-1.1565	0.7772	-1.216
76.3	0.841	-1.1564	0.7772	-1.216
76.4	0.842	-1.1565	0.7772	-1.216
76.5	0.842	-1.1565	0.7772	-1.216
76.6	0.842	-1.1564	0.7772	-1.216
76.7	0.842	-1.1566	0.7772	-1.216
76.8	0.842	-1.1563	0.7772	-1.215
76.9	0.842	-1.1564	0.7772	-1.216
77	0.842	-1.1565	0.7772	-1.216
77.1	0.842	-1.1563	0.7773	-1.216
77.2	0.842	-1.1565	0.7772	-1.216
77.3	0.841	-1.1563	0.7772	-1.216
77.4	0.842	-1.1564	0.7773	-1.216
77.5	0.842	-1.1564	0.7772	-1.216
77.6	0.841	-1.1562	0.7773	-1.215
77.7	0.842	-1.1565	0.7773	-1.216
77.8	0.841	-1.1563	0.7773	-1.216
77.9	0.842	-1.1562	0.7773	-1.216
78	0.842	-1.1564	0.7773	-1.216
78.1	0.841	-1.1562	0.7773	-1.215
78.2	0.842	-1.1564	0.7773	-1.216
78.3	0.842	-1.1563	0.7773	-1.216
78.4	0.842	-1.1562	0.7773	-1.216
78.5	0.842	-1.1564	0.7773	-1.216
78.6	0.841	-1.1561	0.7773	-1.215
78.7	0.842	-1.1563	0.7773	-1.216
78.8	0.842	-1.1563	0.7773	-1.216
78.9	0.841	-1.1561	0.7773	-1.215
79	0.842	-1.1563	0.7773	-1.216
79.1	0.841	-1.1562	0.7773	-1.216
79.2	0.842	-1.1563	0.7773	-1.216
79.3	0.842	-1.1563	0.7773	-1.216
79.4	0.841	-1.1561	0.7774	-1.215
79.5	0.842	-1.1563	0.7774	-1.216
79.6	0.842	-1.1562	0.7774	-1.216
79.7	0.842	-1.1561	0.7774	-1.215
79.8	0.842	-1.1563	0.7774	-1.216
79.9	0.842	-1.1561	0.7774	-1.215
80	0.842	-1.1562	0.7774	-1.216
80.1	0.842	-1.1561	0.7774	-1.216
80.2	0.842	-1.1561	0.7774	-1.215
80.3	0.842	-1.1562	0.7774	-1.216
80.4	0.842	-1.156	0.7774	-1.215
80.5	0.842	-1.1562	0.7775	-1.216
80.6	0.842	-1.1562	0.7774	-1.216
80.7	0.842	-1.156	0.7775	-1.215
80.8	0.842	-1.1562	0.7775	-1.216
80.9	0.842	-1.156	0.7775	-1.215
81	0.842	-1.1561	0.7775	-1.215
81.1	0.842	-1.1561	0.7775	-1.216
81.2	0.842	-1.1559	0.7775	-1.215
81.3	0.842	-1.1562	0.7775	-1.216
81.4	0.842	-1.156	0.7775	-1.215
81.5	0.842	-1.156	0.7775	-1.215
81.6	0.842	-1.1561	0.7775	-1.216
81.7	0.842	-1.156	0.7775	-1.215
81.8	0.842	-1.1561	0.7776	-1.215
81.9	0.842	-1.1561	0.7775	-1.215
82	0.842	-1.156	0.7776	-1.215
82.1	0.842	-1.1561	0.7775	-1.216
82.2	0.842	-1.156	0.7776	-1.215
82.3	0.842	-1.1561	0.7776	-1.215
82.4	0.842	-1.1561	0.7776	-1.216
82.5	0.842	-1.156	0.7776	-1.215
82.6	0.842	-1.1561	0.7776	-1.216
82.7	0.842	-1.1559	0.7776	-1.215
82.8	0.842	-1.156	0.7776	-1.215
82.9	0.842	-1.1561	0.7776	-1.216
83	0.842	-1.1558	0.7776	-1.215
83.1	0.842	-1.156	0.7776	-1.216
83.2	0.842	-1.1559	0.7776	-1.215
83.3	0.842	-1.1559	0.7776	-1.215
83.4	0.842	-1.156	0.7776	-1.215
83.5	0.842	-1.1558	0.7776	-1.215
83.6	0.842	-1.156	0.7776	-1.215
83.7	0.842	-1.1559	0.7776	-1.215
83.8	0.842	-1.1559	0.7776	-1.215
83.9	0.842	-1.156	0.7776	-1.216
84	0.842	-1.1558	0.7776	-1.215
84.1	0.842	-1.156	0.7776	-1.215
84.2	0.842	-1.1559	0.7776	-1.215
84.3	0.842	-1.1558	0.7776	-1.215
84.4	0.842	-1.156	0.7776	-1.215
84.5	0.842	-1.1558	0.7776	-1.215
84.6	0.842	-1.1559	0.7776	-1.215
84.7	0.842	-1.1559	0.7776	-1.215
84.8	0.842	-1.1558	0.7776	-1.215
84.9	0.842	-1.1559	0.7776	-1.215
85	0.842	-1.1558	0.7776	-1.215
85.1	0.842	-1.1558	0.7776	-1.215
85.2	0.842	-1.1559	0.7776	-1.215
85.3	0.842	-1.1557	0.7776	-1.215
85.4	0.842	-1.1559	0.7776	-1.215
85.5	0.842	-1.1558	0.7776	-1.215
85.6	0.842	-1.1557	0.7777	-1.215
85.7	0.842	-1.1559	0.7776	-1.215
85.8	0.842	-1.1557	0.7777	-1.215
85.9	0.842	-1.1558	0.7777	-1.215
86	0.842	-1.1558	0.7777	-1.215
86.1	0.842	-1.1557	0.7777	-1.215
86.2	0.842	-1.1559	0.7777	-1.215
86.3	0.842	-1.1556	0.7777	-1.215
86.4	0.842	-1.1557	0.7777	-1.215
86.5	0.842	-1.1558	0.7777	-1.215
86.6	0.842	-1.1556	0.7777	-1.215
86.7	0.842	-1.1558	0.7777	-1.215
86.8	0.842	-1.1556	0.7777	-1.215
86.9	0.842	-1.1556	0.7778	-1.215
87	0.842	-1.1557	0.7777	-1.215
87.1	0.842	-1.1555	0.7778	-1.215
87.2	0.842	-1.1557	0.7778	-1.215
87.3	0.842	-1.1557	0.7778	-1.215
87.4	0.842	-1.1556	0.7778	-1.215
87.5	0.842	-1.1557	0.7778	-1.215
87.6	0.842	-1.1555	0.7778	-1.215
87.7	0.842	-1.1557	0.7778	-1.215
87.8	0.842	-1.1556	0.7778	-1.215
87.9	0.842	-1.1555	0.7778	-1.215
88	0.842	-1.1557	0.7778	-1.215
88.1	0.842	-1.1555	0.7778	-1.215
88.2	0.842	-1.1556	0.7778	-1.215
88.3	0.842	-1.1556	0.7778	-1.215
88.4	0.842	-1.1555	0.7778	-1.215
88.5	0.842	-1.1557	0.7779	-1.215
88.6	0.842	-1.1555	0.7779	-1.215
88.7	0.842	-1.1556	0.7779	-1.215
88.8	0.842	-1.1556	0.7779	-1.215
88.9	0.842	-1.1554	0.7779	-1.215
89	0.842	-1.1556	0.7779	-1.215
89.1	0.842	-1.1556	0.7779	-1.215
89.2	0.842	-1.1555	0.7779	-1.215
89.3	0.842	-1.1556	0.7779	-1.215
89.4	0.842	-1.1555	0.7779	-1.215
89.5	0.842	-1.1556	0.7779	-1.215
89.6	0.842	-1.1556	0.7779	-1.215
89.7	0.842	-1.1555	0.7779	-1.215
89.8	0.842	-1.1556	0.7779	-1.215
89.9	0.842	-1.1554	0.7779	-1.215
90	0.842	-1.1556	0.778	-1.215
90.1	0.842	-1.1555	0.7779	-1.215
90.2	0.842	-1.1554	0.778	-1.215
90.3	0.842	-1.1556	0.778	-1.215
90.4	0.842	-1.1554	0.778	-1.215
90.5	0.842	-1.1555	0.778	-1.215
90.6	0.842	-1.1556	0.778	-1.215
90.7	0.842	-1.1554	0.778	-1.215
90.8	0.842	-1.1556	0.778	-1.215
90.9	0.842	-1.1555	0.778	-1.215
91	0.842	-1.1554	0.778	-1.215
91.1	0.842	-1.1555	0.778	-1.215
91.2	0.842	-1.1553	0.778	-1.215
91.3	0.842	-1.1555	0.778	-1.215
91.4	0.842	-1.1555	0.778	-1.215
91.5	0.842	-1.1553	0.778	-1.215
91.6	0.842	-1.1555	0.778	-1.215
91.7	0.842	-1.1554	0.778	-1.215
91.8	0.842	-1.1555	0.778	-1.215
91.9	0.842	-1.1555	0.778	-1.215
92	0.842	-1.1554	0.778	-1.215
92.1	0.842	-1.1555	0.778	-1.215
92.2	0.842	-1.1553	0.778	-1.215
92.3	0.842	-1.1554	0.778	-1.215
92.4	0.842	-1.1554	0.778	-1.215
92.5	0.842	-1.1552	0.778	-1.215
92.6	0.842	-1.1554	0.778	-1.215
92.7	0.842	-1.1553	0.778	-1.215
92.8	0.842	-1.1551	0.778	-1.215
92.9	0.842	-1.1551	0.778	-1.215
93	0.842	-1.155	0.778	-1.215
93.1	0.842	-1.1552	0.778	-1.215
93.2	0.842	-1.1552	0.778	-1.215
93.3	0.842	-1.155	0.778	-1.215
93.4	0.842	-1.1552	0.778	-1.215
93.5	0.842	-1.1549	0.778	-1.215
93.6	0.842	-1.1551	0.7781	-1.215
93.7	0.842	-1.1551	0.778	-1.215
93.8	0.842	-1.155	0.7781	-1.215
93.9	0.843	-1.1552	0.7781	-1.215
94	0.842	-1.155	0.7781	-1.215
94.1	0.842	-1.155	0.7781	-1.215
94.2	0.842	-1.1551	0.7781	-1.215
94.3	0.842	-1.1548	0.7781	-1.215
94.4	0.843	-1.155	0.7781	-1.215
94.5	0.842	-1.1549	0.7781	-1.215
94.6	0.842	-1.1549	0.7781	-1.215
94.7	0.843	-1.155	0.7781	-1.215
94.8	0.842	-1.1548	0.7781	-1.215
94.9	0.843	-1.1551	0.7781	-1.215
95	0.842	-1.1549	0.7781	-1.215
95.1	0.842	-1.1548	0.7781	-1.215
95.2	0.843	-1.155	0.7781	-1.215
95.3	0.842	-1.1548	0.7781	-1.215
95.4	0.843	-1.155	0.7782	-1.215
95.5	0.843	-1.1549	0.7781	-1.215
95.6	0.842	-1.1549	0.7782	-1.215
95.7	0.843	-1.1551	0.7782	-1.215
95.8	0.842	-1.1549	0.7782	-1.215
95.9	0.843	-1.155	0.7782	-1.215
96	0.843	-1.1551	0.7782	-1.215
96.1	0.842	-1.1549	0.7782	-1.215
96.2	0.843	-1.1551	0.7782	-1.215
96.3	0.842	-1.1549	0.7782	-1.215
96.4	0.843	-1.155	0.7782	-1.215
96.5	0.843	-1.1551	0.7782	-1.215
96.6	0.843	-1.1549	0.7782	-1.215
96.7	0.843	-1.1551	0.7782	-1.215
96.8	0.843	-1.155	0.7782	-1.215
96.9	0.843	-1.1549	0.7782	-1.215
97	0.843	-1.1551	0.7782	-1.215
97.1	0.843	-1.1549	0.7782	-1.215
97.2	0.843	-1.155	0.7783	-1.215
97.3	0.843	-1.155	0.7783	-1.215
97.4	0.843	-1.1548	0.7783	-1.215
97.5	0.843	-1.1551	0.7783	-1.215
97.6	0.843	-1.1549	0.7783	-1.215
97.7	0.843	-1.1549	0.7783	-1.214
97.8	0.843	-1.155	0.7783	-1.215
97.9	0.843	-1.1548	0.7783	-1.215
98	0.843	-1.155	0.7783	-1.215
98.1	0.843	-1.1548	0.7783	-1.215
98.2	0.843	-1.1549	0.7783	-1.214
98.3	0.843	-1.155	0.7783	-1.215
98.4	0.843	-1.1548	0.7783	-1.215
98.5	0.843	-1.155	0.7783	-1.214
98.6	0.843	-1.1549	0.7783	-1.215
98.7	0.843	-1.1548	0.7783	-1.214
98.8	0.843	-1.1549	0.7784	-1.215
98.9	0.843	-1.1547	0.7783	-1.215
99	0.843	-1.1549	0.7784	-1.214
99.1	0.843	-1.1548	0.7784	-1.215
99.2	0.843	-1.1547	0.7784	-1.215
99.3	0.843	-1.1549	0.7784	-1.215
99.4	0.843	-1.1547	0.7784	-1.215
99.5	0.843	-1.1548	0.7784	-1.214
99.6	0.843	-1.1549	0.7784	-1.215
99.7	0.843	-1.1547	0.7784	-1.215
99.8	0.843	-1.1549	0.7784	-1.214
99.9	0.843	-1.1547	0.7784	-1.215
100	0.843	-1.1548	0.7784	-2.14
100.1	1.162	-1.857	0.9429	-2.141
100.2	1.162	-1.857	0.9431	-2.141
100.3	1.162	-1.857	0.9432	-2.141
100.4	1.162	-1.857	0.9432	-2.141
100.5	1.162	-1.857	0.9433	-2.14
100.6	1.162	-1.857	0.9432	-2.141
100.7	1.162	-1.857	0.9433	-2.141
100.8	1.162	-1.857	0.9433	-2.141
100.9	1.162	-1.857	0.943	-2.141
101	1.162	-1.857	0.9428	-2.141
101.1	1.162	-1.857	0.9426	-2.141
101.2	1.162	-1.857	0.9425	-2.141
101.3	1.162	-1.857	0.9425	-2.141
101.4	1.162	-1.857	0.9427	-2.141
101.5	1.162	-1.857	0.9427	-2.141
101.6	1.162	-1.857	0.943	-2.141
101.7	1.162	-1.857	0.9431	-2.141
101.8	1.162	-1.857	0.9431	-2.141
101.9	1.162	-1.857	0.943	-2.141
102	1.162	-1.857	0.9433	-2.141
102.1	1.162	-1.857	0.9432	-2.141
102.2	1.162	-1.857	0.9431	-2.141
102.3	1.162	-1.857	0.9431	-2.141
102.4	1.162	-1.857	0.943	-2.141
102.5	1.162	-1.857	0.9431	-2.141
102.6	1.162	-1.857	0.9431	-2.141
102.7	1.162	-1.857	0.943	-2.141
102.8	1.162	-1.857	0.943	-2.141
102.9	1.162	-1.857	0.943	-2.141
103	1.162	-1.857	0.943	-2.141
103.1	1.162	-1.857	0.943	-2.141
103.2	1.162	-1.857	0.943	-2.141
103.3	1.162	-1.857	0.943	-2.141
103.4	1.162	-1.857	0.943	-2.141
103.5	1.162	-1.857	0.943	-2.141
103.6	1.162	-1.857	0.943	-2.141
103.7	1.162	-1.857	0.943	-2.141
103.8	1.162	-1.857	0.943	-2.141
103.9	1.162	-1.857	0.943	-2.141
104	1.162	-1.857	0.943	-2.141
104.1	1.162	-1.857	0.943	-2.141
104.2	1.162	-1.857	0.943	-2.141
104.3	1.162	-1.857	0.943	-2.141
104.4	1.162	-1.857	0.943	-2.141
104.5	1.162	-1.857	0.943	-2.141
104.6	1.162	-1.857	0.943	-2.141
104.7	1.162	-1.857	0.943	-2.141
104.8	1.162	-1.857	0.943	-2.141
104.9	1.162	-1.857	0.943	-2.141
105	1.162	-1.857	0.943	-2.141
105.1	1.162	-1.857	0.943	-2.141
105.2	1.162	-1.857	0.943	-2.141
105.3	1.162	-1.857	0.943	-2.141
105.4	1.162	-1.857	0.943	-2.141
105.5	1.162	-1.857	0.943	-2.141
105.6	1.162	-1.857	0.943	-2.141
105.7	1.162	-1.857	0.943	-2.141
105.8	1.162	-1.857	0.943	-2.141
105.9	1.162	-1.857	0.943	-2.141
106	1.161	-1.857	0.943	-2.141
106.1	1.162	-1.857	0.943	-2.141
106.2	1.162	-1.857	0.943	-2.141
106.3	1.162	-1.857	0.943	-2.141
106.4	1.162	-1.857	0.9431	-2.141
106.5	1.162	-1.857	0.943	-2.141
106.6	1.162	-1.857	0.943	-2.141
106.7	1.162	-1.857	0.9431	-2.141
106.8	1.162	-1.857	0.9431	-2.142
106.9	1.162	-1.857	0.9431	-2.141
107	1.162	-1.857	0.9431	-2.141
107.1	1.162	-1.857	0.9431	-2.141
107.2	1.162	-1.857	0.9431	-2.141
107.3	1.162	-1.857	0.943	-2.141
107.4	1.162	-1.857	0.9431	-2.141
107.5	1.162	-1.857	0.9431	-2.141
107.6	1.162	-1.857	0.9431	-2.141
107.7	1.162	-1.857	0.9431	-2.141
107.8	1.162	-1.857	0.9431	-2.141
107.9	1.162	-1.857	0.9432	-2.141
108	1.162	-1.857	0.9432	-2.141
108.1	1.162	-1.857	0.9431	-2.142
108.2	1.162	-1.857	0.9431	-2.141
108.3	1.161	-1.857	0.9431	-2.141
108.4	1.162	-1.857	0.9431	-2.141
108.5	1.162	-1.857	0.9431	-2.141
108.6	1.162	-1.857	0.9431	-2.142
108.7	1.162	-1.857	0.9431	-2.141
108.8	1.161	-1.857	0.9431	-2.141
108.9	1.162	-1.857	0.9431	-2.141
109	1.162	-1.857	0.9431	-2.141
109.1	1.161	-1.857	0.9431	-2.142
109.2	1.162	-1.857	0.9431	-2.141
109.3	1.161	-1.857	0.9431	-2.141
109.4	1.162	-1.857	0.9431	-2.142
109.5	1.162	-1.857	0.9432	-2.141
109.6	1.161	-1.857	0.9431	-2.141
109.7	1.162	-1.857	0.9431	-2.141
109.8	1.161	-1.857	0.9431	-2.141
109.9	1.162	-1.857	0.9431	-2.142
110	1.162	-1.857	0.9432	-2.141
110.1	1.161	-1.857	0.9431	-2.141
110.2	1.162	-1.857	0.9431	-2.142
110.3	1.162	-1.857	0.9432	-2.141
110.4	1.162	-1.857	0.9431	-2.142
110.5	1.162	-1.857	0.9432	-2.141
110.6	1.161	-1.857	0.9431	-2.141
110.7	1.162	-1.857	0.9431	-2.142
110.8	1.162	-1.857	0.9432	-2.141
110.9	1.161	-1.857	0.9431	-2.142
111	1.162	-1.857	0.9432	-2.141
111.1	1.161	-1.857	0.9432	-2.141
111.2	1.162	-1.857	0.9432	-2.142
111.3	1.162	-1.857	0.9432	-2.141
111.4	1.161	-1.857	0.9432	-2.142
111.5	1.162	-1.857	0.9432	-2.142
111.6	1.161	-1.857	0.9432	-2.141
111.7	1.161	-1.857	0.9432	-2.142
111.8	1.162	-1.857	0.9432	-2.141
111.9	1.161	-1.857	0.9432	-2.141
112	1.162	-1.857	0.9432	-2.142
112.1	1.162	-1.857	0.9433	-2.141
112.2	1.161	-1.857	0.9432	-2.142
112.3	1.162	-1.857	0.9432	-2.141
112.4	1.161	-1.857	0.9432	-2.141
112.5	1.162	-1.857	0.9432	-2.142
112.6	1.162	-1.857	0.9432	-2.141
112.7	1.161	-1.857	0.9432	-2.142
112.8	1.162	-1.857	0.9433	-2.141
112.9	1.161	-1.857	0.9433	-2.141
113	1.162	-1.857	0.9432	-2.142
113.1	1.162	-1.857	0.9433	-2.141
113.2	1.161	-1.857	0.9432	-2.142
113.3	1.162	-1.857	0.9432	-2.142
113.4	1.161	-1.857	0.9433	-2.141
113.5	1.162	-1.857	0.9432	-2.142
113.6	1.162	-1.857	0.9433	-2.141
113.7	1.161	-1.857	0.9432	-2.141
113.8	1.162	-1.857	0.9433	-2.142
113.9	1.161	-1.857	0.9433	-2.141
114	1.161	-1.857	0.9432	-2.142
114.1	1.162	-1.857	0.9433	-2.141
114.2	1.161	-1.857	0.9434	-2.141
114.3	1.162	-1.857	0.9433	-2.142
114.4	1.161	-1.857	0.9433	-2.141
114.5	1.161	-1.857	0.9433	-2.142
114.6	1.162	-1.857	0.9434	-2.142
114.7	1.161	-1.857	0.9433	-2.141
114.8	1.161	-1.857	0.9433	-2.142
114.9	1.162	-1.857	0.9434	-2.141
115	1.161	-1.857	0.9434	-2.142
115.1	1.162	-1.857	0.9433	-2.142
115.2	1.161	-1.857	0.9433	-2.141
115.3	1.161	-1.857	0.9433	-2.142
115.4	1.162	-1.857	0.9433	-2.141
115.5	1.161	-1.857	0.9433	-2.141
115.6	1.162	-1.857	0.9433	-2.142
115.7	1.161	-1.857	0.9434	-2.141
115.8	1.161	-1.857	0.9433	-2.142
115.9	1.162	-1.857	0.9433	-2.142
116	1.161	-1.857	0.9434	-2.141
116.1	1.162	-1.857	0.9433	-2.142
116.2	1.161	-1.857	0.9434	-2.141
116.3	1.161	-1.857	0.9433	-2.142
116.4	1.162	-1.857	0.9434	-2.142
116.5	1.161	-1.857	0.9434	-2.141
116.6	1.162	-1.857	0.9433	-2.142
116.7	1.162	-1.857	0.9434	-2.141
116.8	1.161	-1.857	0.9434	-2.142
116.9	1.162	-1.857	0.9434	-2.142
117	1.161	-1.857	0.9434	-2.141
117.1	1.162	-1.857	0.9434	-2.142
117.2	1.162	-1.857	0.9434	-2.141
117.3	1.161	-1.857	0.9434	-2.141
117.4	1.162	-1.857	0.9434	-2.142
117.5	1.161	-1.857	0.9434	-2.141
117.6	1.161	-1.857	0.9434	-2.142
117.7	1.162	-1.857	0.9434	-2.142
117.8	1.161	-1.857	0.9434	-2.141
117.9	1.162	-1.857	0.9434	-2.142
118	1.162	-1.857	0.9435	-2.141
118.1	1.161	-1.857	0.9434	-2.142
118.2	1.162	-1.857	0.9435	-2.142
118.3	1.161	-1.857	0.9435	-2.141
118.4	1.162	-1.857	0.9434	-2.142
118.5	1.162	-1.857	0.9435	-2.141
118.6	1.161	-1.857	0.9435	-2.142
118.7	1.162	-1.857	0.9434	-2.142
118.8	1.161	-1.857	0.9435	-2.141
118.9	1.161	-1.857	0.9435	-2.142
119	1.162	-1.857	0.9435	-2.141
119.1	1.161	-1.857	0.9435	-2.141
119.2	1.162	-1.857	0.9435	-2.142
119.3	1.161	-1.857	0.9435	-2.141
119.4	1.161	-1.857	0.9434	-2.142
119.5	1.162	-1.857	0.9435	-2.142
119.6	1.161	-1.857	0.9435	-2.141
119.7	1.162	-1.857	0.9435	-2.142
119.8	1.162	-1.857	0.9435	-2.141
119.9	1.161	-1.857	0.9434	-2.142
120	1.162	-1.857	0.9435	-2.142
120.1	1.161	-1.857	0.9435	-2.141
120.2	1.162	-1.857	0.9435	-2.142
120.3	1.162	-1.857	0.9435	-2.141
120.4	1.161	-1.857	0.9435	-2.142
120.5	1.162	-1.857	0.9435	-2.142
120.6	1.161	-1.857	0.9435	-2.141
120.7	1.161	-1.857	0.9435	-2.142
120.8	1.162	-1.857	0.9435	-2.142
120.9	1.161	-1.857	0.9435	-2.141
121	1.162	-1.857	0.9435	-2.142
121.1	1.161	-1.857	0.9435	-2.141
121.2	1.161	-1.857	0.9435	-2.142
121.3	1.162	-1.857	0.9435	-2.142
121.4	1.161	-1.857	0.9435	-2.141
121.5	1.162	-1.857	0.9435	-2.142
121.6	1.161	-1.857	0.9436	-2.141
121.7	1.161	-1.857	0.9435	-2.142
121.8	1.162	-1.857	0.9435	-2.142
121.9	1.161	-1.857	0.9436	-2.141
122	1.162	-1.857	0.9436	-2.142
122.1	1.161	-1.857	0.9436	-2.141
122.2	1.161	-1.857	0.9436	-2.142
122.3	1.162	-1.857	0.9436	-2.142
122.4	1.161	-1.857	0.9436	-2.141
122.5	1.161	-1.857	0.9436	-2.142
122.6	1.162	-1.857	0.9436	-2.142
122.7	1.161	-1.857	0.9436	-2.141
122.8	1.162	-1.857	0.9436	-2.142
122.9	1.161	-1.857	0.9437	-2.141
123	1.161	-1.857	0.9436	-2.142
123.1	1.161	-1.857	0.9436	-2.142
123.2	1.161	-1.857	0.9436	-2.141
123.3	1.162	-1.857	0.9436	-2.142
123.4	1.161	-1.857	0.9437	-2.141
123.5	1.161	-1.857	0.9437	-2.142
123.6	1.162	-1.857	0.9436	-2.142
123.7	1.161	-1.857	0.9436	-2.141
123.8	1.161	-1.857	0.9436	-2.142
123.9	1.161	-1.857	0.9437	-2.141
124	1.161	-1.857	0.9437	-2.142
124.1	1.162	-1.857	0.9436	-2.142
124.2	1.161	-1.857	0.9437	-2.141
124.3	1.161	-1.857	0.9436	-2.142
124.4	1.162	-1.857	0.9437	-2.142
124.5	1.161	-1.857	0.9437	-2.141
124.6	1.162	-1.857	0.9437	-2.142
124.7	1.161	-1.857	0.9437	-2.141
124.8	1.161	-1.857	0.9437	-2.142
124.9	1.162	-1.857	0.9437	-2.142
125	1.161	-1.857	0.9437	-2.141
125.1	1.162	-1.857	0.9437	-2.142
125.2	1.161	-1.857	0.9437	-2.141
125.3	1.161	-1.857	0.9437	-2.142
125.4	1.162	-1.857	0.9437	-2.142
125.5	1.161	-1.857	0.9438	-2.141
125.6	1.162	-1.857	0.9437	-2.142
125.7	1.162	-1.857	0.9438	-2.142
125.8	1.161	-1.857	0.9437	-2.142
125.9	1.162	-1.857	0.9437	-2.142
126	1.161	-1.857	0.9437	-2.141
126.1	1.162	-1.857	0.9437	-2.142
126.2	1.162	-1.857	0.9437	-2.142
126.3	1.161	-1.857	0.9437	-2.141
126.4	1.162	-1.857	0.9437	-2.142
126.5	1.161	-1.857	0.9438	-2.141
126.6	1.161	-1.857	0.9437	-2.142
126.7	1.162	-1.857	0.9438	-2.142
126.8	1.161	-1.857	0.9438	-2.141
126.9	1.162	-1.857	0.9438	-2.142
127	1.161	-1.857	0.9438	-2.141
127.1	1.161	-1.857	0.9438	-2.142
127.2	1.162	-1.857	0.9438	-2.142
127.3	1.161	-1.857	0.9439	-2.141
127.4	1.162	-1.857	0.9438	-2.142
127.5	1.162	-1.857	0.9438	-2.142
127.6	1.162	-1.857	0.9438	-2.141
127.7	1.162	-1.857	0.9438	-2.142
127.8	1.161	-1.857	0.9438	-2.141
127.9	1.162	-1.857	0.9438	-2.142
128	1.162	-1.857	0.9439	-2.142
128.1	1.162	-1.857	0.9438	-2.141
128.2	1.162	-1.857	0.9438	-2.142
128.3	1.162	-1.857	0.9438	-2.141
128.4	1.162	-1.857	0.9438	-2.142
128.5	1.162	-1.857	0.9439	-2.142
128.6	1.161	-1.857	0.944	-2.141
128.7	1.162	-1.857	0.9439	-2.142
128.8	1.162	-1.857	0.9439	-2.142
128.9	1.162	-1.857	0.9439	-2.142
129	1.162	-1.857	0.9439	-2.142
129.1	1.161	-1.857	0.944	-2.141
129.2	1.162	-1.857	0.9438	-2.142
129.3	1.162	-1.857	0.9439	-2.142
129.4	1.162	-1.857	0.9439	-2.141
129.5	1.162	-1.857	0.9439	-2.142
129.6	1.162	-1.857	0.9439	-2.141
129.7	1.162	-1.857	0.9438	-2.142
129.8	1.162	-1.857	0.9439	-2.142
129.9	1.162	-1.857	0.9439	-2.141
130	1.162	-1.857	0.9439	-2.142
130.1	1.162	-1.857	0.9439	-2.142
130.2	1.162	-1.857	0.9439	-2.142
130.3	1.162	-1.857	0.9439	-2.142
130.4	1.162	-1.857	0.9439	-2.141
130.5	1.162	-1.857	0.9439	-2.142
130.6	1.162	-1.857	0.944	-2.142
130.7	1.162	-1.857	0.9439	-2.142
130.8	1.162	-1.857	0.9439	-2.142
130.9	1.162	-1.857	0.944	-2.141
131	1.162	-1.857	0.9439	-2.142
131.1	1.162	-1.857	0.9439	-2.142
131.2	1.162	-1.857	0.9439	-2.142
131.3	1.162	-1.857	0.9439	-2.142
131.4	1.162	-1.857	0.944	-2.141
131.5	1.162	-1.857	0.9439	-2.142
131.6	1.162	-1.857	0.944	-2.142
131.7	1.162	-1.857	0.944	-2.141
131.8	1.162	-1.857	0.944	-2.142
131.9	1.162	-1.857	0.944	-2.142
132	1.162	-1.857	0.944	-2.142
132.1	1.162	-1.857	0.944	-2.142
132.2	1.162	-1.857	0.944	-2.141
132.3	1.162	-1.857	0.944	-2.142
132.4	1.162	-1.857	0.944	-2.142
132.5	1.162	-1.857	0.944	-2.142
132.6	1.162	-1.857	0.944	-2.142
132.7	1.162	-1.857	0.944	-2.141
132.8	1.162	-1.857	0.944	-2.142
132.9	1.162	-1.857	0.944	-2.142
133	1.162	-1.857	0.944	-2.141
133.1	1.162	-1.857	0.944	-2.142
133.2	1.162	-1.857	0.9441	-2.141
133.3	1.162	-1.857	0.944	-2.142
133.4	1.162	-1.857	0.944	-2.142
133.5	1.162	-1.857	0.944	-2.141
133.6	1.162	-1.857	0.944	-2.142
133.7	1.162	-1.857	0.9441	-2.142
133.8	1.162	-1.857	0.944	-2.142
133.9	1.162	-1.857	0.9441	-2.142
134	1.162	-1.857	0.9441	-2.141
134.1	1.162	-1.857	0.944	-2.142
134.2	1.162	-1.857	0.944	-2.142
134.3	1.162	-1.857	0.944	-2.141
134.4	1.162	-1.857	0.944	-2.142
134.5	1.162	-1.857	0.9441	-2.141
134.6	1.162	-1.857	0.944	-2.142
134.7	1.162	-1.857	0.9441	-2.142
134.8	1.162	-1.857	0.9441	-2.141
134.9	1.162	-1.857	0.944	-2.142
135	1.162	-1.856	0.9441	-2.141
135.1	1.162	-1.857	0.9441	-2.142
135.2	1.162	-1.857	0.9441	-2.142
135.3	1.162	-1.857	0.9441	-2.141
135.4	1.162	-1.857	0.9441	-2.142
135.5	1.162	-1.856	0.9441	-2.141
135.6	1.162	-1.857	0.9441	-2.142
135.7	1.162	-1.856	0.9441	-2.142
135.8	1.162	-1.856	0.9441	-2.141
135.9	1.162	-1.857	0.9441	-2.142
136	1.162	-1.856	0.9441	-2.142
136.1	1.162	-1.857	0.9441	-2.141
136.2	1.162	-1.857	0.9441	-2.142
136.3	1.162	-1.856	0.9442	-2.141
136.4	1.162	-1.857	0.9441	-2.142
136.5	1.162	-1.856	0.9442	-2.142
136.6	1.162	-1.857	0.9442	-2.141
136.7	1.162	-1.856	0.9441	-2.142
136.8	1.162	-1.856	0.9442	-2.141
136.9	1.162	-1.857	0.9442	-2.142
137	1.162	-1.856	0.9442	-2.142
137.1	1.162	-1.856	0.9442	-2.141
137.2	1.162	-1.857	0.9442	-2.142
137.3	1.162	-1.856	0.9442	-2.141
137.4	1.162	-1.857	0.9442	-2.141
137.5	1.162	-1.856	0.9442	-2.142
137.6	1.162	-1.856	0.9442	-2.141
137.7	1.162	-1.857	0.9442	-2.142
137.8	1.162	-1.856	0.9442	-2.142
137.9	1.162	-1.857	0.9442	-2.141
138	1.162	-1.857	0.9443	-2.142
138.1	1.162	-1.856	0.9442	-2.141
138.2	1.162	-1.857	0.9442	-2.142
138.3	1.162	-1.856	0.9442	-2.142
138.4	1.162	-1.857	0.9442	-2.141
138.5	1.162	-1.857	0.9442	-2.142
138.6	1.162	-1.856	0.9443	-2.141
138.7	1.162	-1.857	0.9442	-2.141
138.8	1.162	-1.856	0.9442	-2.142
138.9	1.162	-1.857	0.9443	-2.141
139	1.162	-1.857	0.9443	-2.142
139.1	1.162	-1.856	0.9442	-2.141
139.2	1.162	-1.857	0.9442	-2.141
139.3	1.162	-1.856	0.9442	-2.142
139.4	1.162	-1.857	0.9443	-2.141
139.5	1.162	-1.857	0.9442	-2.142
139.6	1.162	-1.856	0.9443	-2.142
139.7	1.162	-1.857	0.9443	-2.141
139.8	1.162	-1.857	0.9442	-2.142
139.9	1.162	-1.857	0.9443	-2.141
140	1.162	-1.857	0.9442	-2.142
140.1	1.162	-1.856	0.9443	-2.142
140.2	1.162	-1.857	0.9443	-2.141
140.3	1.162	-1.857	0.9443	-2.142
140.4	1.162	-1.856	0.9443	-2.141
140.5	1.162	-1.857	0.9443	-2.141
140.6	1.162	-1.856	0.9443	-2.142
140.7	1.162	-1.857	0.9443	-2.141
140.8	1.162	-1.857	0.9443	-2.142
140.9	1.162	-1.856	0.9443	-2.142
141	1.162	-1.857	0.9443	-2.141
141.1	1.162	-1.856	0.9443	-2.142
141.2	1.162	-1.856	0.9443	-2.141
141.3	1.162	-1.856	0.9443	-2.142
141.4	1.162	-1.856	0.9443	-2.142
141.5	1.162	-1.857	0.9443	-2.141
141.6	1.162	-1.856	0.9443	-2.142
141.7	1.162	-1.856	0.9444	-2.141
141.8	1.162	-1.857	0.9443	-2.142
141.9	1.162	-1.856	0.9443	-2.142
142	1.162	-1.857	0.9444	-2.141
142.1	1.163	-1.857	0.9443	-2.142
142.2	1.162	-1.856	0.9444	-2.142
142.3	1.162	-1.857	0.9444	-2.142
142.4	1.162	-1.856	0.9443	-2.142
142.5	1.162	-1.856	0.9444	-2.141
142.6	1.163	-1.857	0.9443	-2.142
142.7	1.162	-1.856	0.9444	-2.142
142.8	1.162	-1.857	0.9444	-2.141
142.9	1.162	-1.856	0.9443	-2.142
143	1.162	-1.856	0.9444	-2.141
143.1	1.162	-1.857	0.9444	-2.142
143.2	1.162	-1.856	0.9444	-2.142
143.3	1.162	-1.857	0.9444	-2.141
143.4	1.162	-1.856	0.9444	-2.142
143.5	1.162	-1.856	0.9444	-2.141
143.6	1.163	-1.857	0.9444	-2.142
143.7	1.162	-1.856	0.9444	-2.142
143.8	1.162	-1.856	0.9444	-2.141
143.9	1.163	-1.856	0.9444	-2.142
144	1.162	-1.856	0.9444	-2.142
144.1	1.162	-1.857	0.9444	-2.141
144.2	1.162	-1.856	0.9444	-2.142
144.3	1.162	-1.856	0.9444	-2.141
144.4	1.162	-1.856	0.9444	-2.142
144.5	1.162	-1.856	0.9444	-2.142
144.6	1.162	-1.857	0.9444	-2.141
144.7	1.162	-1.856	0.9444	-2.142
144.8	1.162	-1.856	0.9445	-2.141
144.9	1.163	-1.856	0.9444	-2.142
145	1.162	-1.856	0.9445	-2.142
145.1	1.162	-1.856	0.9445	-2.141
145.2	1.163	-1.856	0.9444	-2.142
145.3	1.162	-1.856	0.9445	-2.141
145.4	1.163	-1.857	0.9445	-2.142
145.5	1.162	-1.856	0.9445	-2.142
145.6	1.162	-1.856	0.9445	-2.141
145.7	1.163	-1.856	0.9445	-2.142
145.8	1.162	-1.856	0.9445	-2.142
145.9	1.163	-1.856	0.9445	-2.141
146	1.163	-1.856	0.9445	-2.142
146.1	1.162	-1.856	0.9445	-2.141
146.2	1.163	-1.856	0.9445	-2.142
146.3	1.162	-1.856	0.9445	-2.142
146.4	1.163	-1.856	0.9445	-2.141
146.5	1.163	-1.856	0.9445	-2.142
146.6	1.162	-1.856	0.9446	-2.141
146.7	1.163	-1.856	0.9445	-2.142
146.8	1.162	-1.856	0.9445	-2.142
146.9	1.163	-1.856	0.9446	-2.141
147	1.163	-1.856	0.9445	-2.142
147.1	1.162	-1.856	0.9446	-2.141
147.2	1.163	-1.856	0.9446	-2.141
147.3	1.163	-1.856	0.9446	-2.142
147.4	1.162	-1.856	0.9446	-2.141
147.5	1.163	-1.856	0.9445	-2.142
147.6	1.162	-1.856	0.9446	-2.142
147.7	1.163	-1.856	0.9446	-2.141
147.8	1.163	-1.856	0.9446	-2.142
147.9	1.162	-1.856	0.9446	-2.141
148	1.163	-1.856	0.9446	-2.142
148.1	1.162	-1.856	0.9446	-2.142
148.2	1.163	-1.856	0.9446	-2.141
148.3	1.163	-1.856	0.9446	-2.142
148.4	1.162	-1.856	0.9446	-2.141
148.5	1.163	-1.856	0.9446	-2.142
148.6	1.163	-1.856	0.9446	-2.142
148.7	1.163	-1.856	0.9446	-2.141
148.8	1.163	-1.856	0.9446	-2.142
148.9	1.162	-1.856	0.9446	-2.141
149	1.163	-1.856	0.9446	-2.141
149.1	1.163	-1.856	0.9446	-2.142
149.2	1.163	-1.856	0.9446	-2.141
149.3	1.163	-1.856	0.9446	-2.142
149.4	1.163	-1.856	0.9446	-2.142
149.5	1.163	-1.856	0.9446	-2.141
149.6	1.163	-1.856	0.9446	-2.142
149.7	1.163	-1.856	0.9446	-2.141
149.8	1.163	-1.856	0.9446	-2.142
149.9	1.163	-1.856	0.9446	-2.142
150	1.163	-1.856	0.9447	-2.141
150.1	1.163	-1.856	0.9446	-2.142
150.2	1.163	-1.856	0.9447	-2.141
150.3	1.163	-1.856	0.9446	-2.142
150.4	1.163	-1.856	0.9447	-2.142
150.5	1.163	-1.856	0.9447	-2.141
150.6	1.163	-1.856	0.9446	-2.142
150.7	1.163	-1.856	0.9447	-2.141
150.8	1.163	-1.856	0.9447	-2.141
150.9	1.163	-1.856	0.9447	-2.142
151	1.163	-1.856	0.9447	-2.141
151.1	1.163	-1.856	0.9447	-2.142
151.2	1.163	-1.856	0.9447	-2.142
151.3	1.163	-1.856	0.9447	-2.141
151.4	1.163	-1.856	0.9447	-2.142
151.5	1.163	-1.856	0.9447	-2.141
151.6	1.163	-1.856	0.9447	-2.142
151.7	1.163	-1.856	0.9447	-2.142
151.8	1.163	-1.856	0.9447	-2.141
151.9	1.163	-1.856	0.9447	-2.142
152	1.163	-1.856	0.9448	-2.141
152.1	1.163	-1.856	0.9447	-2.141
152.2	1.163	-1.856	0.9447	-2.142
152.3	1.163	-1.856	0.9448	-2.141
152.4	1.163	-1.856	0.9447	-2.142
152.5	1.163	-1.856	0.9448	-2.141
152.6	1.163	-1.856	0.9448	-2.141
152.7	1.163	-1.856	0.9447	-2.142
152.8	1.163	-1.856	0.9448	-2.141
152.9	1.163	-1.855	0.9447	-2.142
153	1.163	-1.855	0.9448	-2.142
153.1	1.163	-1.855	0.9448	-2.141
153.2	1.163	-1.855	0.9448	-2.142
153.3	1.163	-1.855	0.9448	-2.141
153.4	1.163	-1.855	0.9448	-2.142
153.5	1.163	-1.855	0.9448	-2.142
153.6	1.163	-1.855	0.9448	-2.141
153.7	1.163	-1.855	0.9448	-2.142
153.8	1.163	-1.855	0.9448	-2.141
153.9	1.163	-1.855	0.9448	-2.141
154	1.163	-1.855	0.9448	-2.142
154.1	1.163	-1.855	0.9448	-2.141
154.2	1.163	-1.855	0.9448	-2.142
154.3	1.163	-1.855	0.9448	-2.141
154.4	1.163	-1.855	0.9448	-2.141
154.5	1.163	-1.855	0.9448	-2.142
154.6	1.163	-1.855	0.9449	-2.141
154.7	1.163	-1.855	0.9448	-2.142
154.8	1.163	-1.855	0.9448	-2.142
154.9	1.163	-1.855	0.9448	-2.141
155	1.163	-1.855	0.9448	-2.142
155.1	1.163	-1.855	0.9448	-2.141
155.2	1.163	-1.855	0.9448	-2.142
155.3	1.163	-1.855	0.9448	-2.142
155.4	1.163	-1.855	0.9449	-2.141
155.5	1.163	-1.855	0.9448	-2.142
155.6	1.163	-1.855	0.9449	-2.141
155.7	1.163	-1.855	0.9449	-2.141
155.8	1.163	-1.855	0.9449	-2.142
155.9	1.163	-1.855	0.9449	-2.141
156	1.163	-1.855	0.9449	-2.142
156.1	1.163	-1.855	0.9449	-2.141
156.2	1.163	-1.855	0.9449	-2.141
156.3	1.163	-1.855	0.9449	-2.142
156.4	1.163	-1.855	0.9449	-2.141
156.5	1.163	-1.855	0.9449	-2.141
156.6	1.163	-1.855	0.9449	-2.141
156.7	1.163	-1.855	0.9449	-2.141
156.8	1.163	-1.855	0.9449	-2.141
156.9	1.163	-1.855	0.9449	-2.141
157	1.163	-1.855	0.9449	-2.141
157.1	1.163	-1.855	0.9449	-2.141
157.2	1.163	-1.855	0.9449	-2.141
157.3	1.163	-1.855	0.9449	-2.141
157.4	1.163	-1.855	0.9449	-2.141
157.5	1.163	-1.855	0.9449	-2.141
157.6	1.163	-1.855	0.9449	-2.141
157.7	1.163	-1.855	0.945	-2.141
157.8	1.163	-1.855	0.9449	-2.141
157.9	1.163	-1.855	0.945	-2.141
158	1.163	-1.855	0.945	-2.141
158.1	1.163	-1.855	0.9449	-2.141
158.2	1.163	-1.855	0.945	-2.141
158.3	1.163	-1.855	0.9449	-2.141
158.4	1.163	-1.855	0.945	-2.141
158.5	1.163	-1.855	0.945	-2.141
158.6	1.163	-1.855	0.9449	-2.141
158.7	1.163	-1.855	0.945	-2.141
158.8	1.163	-1.855	0.945	-2.141
158.9	1.163	-1.854	0.945	-2.141
159	1.163	-1.855	0.945	-2.141
159.1	1.163	-1.855	0.945	-2.141
159.2	1.163	-1.855	0.945	-2.141
159.3	1.164	-1.855	0.945	-2.141
159.4	1.163	-1.854	0.945	-2.141
159.5	1.163	-1.855	0.945	-2.141
159.6	1.164	-1.855	0.945	-2.141
159.7	1.163	-1.855	0.945	-2.141
159.8	1.164	-1.855	0.945	-2.141
159.9	1.163	-1.854	0.945	-2.141
160	1.163	-1.855	0.945	-2.141
160.1	1.163	-1.855	0.945	-2.141
160.2	1.163	-1.855	0.945	-2.141
160.3	1.163	-1.855	0.945	-2.141
160.4	1.163	-1.854	0.945	-2.141
160.5	1.163	-1.855	0.9451	-2.141
160.6	1.164	-1.855	0.9451	-2.141
160.7	1.163	-1.854	0.9451	-2.141
160.8	1.163	-1.855	0.9451	-2.141
160.9	1.163	-1.854	0.9451	-2.141
161	1.163	-1.855	0.9451	-2.141
161.1	1.164	-1.855	0.9451	-2.141
161.2	1.163	-1.854	0.9451	-2.141
161.3	1.163	-1.855	0.9451	-2.141
161.4	1.163	-1.854	0.9451	-2.141
161.5	1.163	-1.854	0.9451	-2.141
161.6	1.164	-1.855	0.9451	-2.141
161.7	1.163	-1.854	0.9451	-2.141
161.8	1.163	-1.855	0.9451	-2.141
161.9	1.164	-1.854	0.9451	-2.141
162	1.163	-1.854	0.9451	-2.141
162.1	1.164	-1.855	0.9451	-2.141
162.2	1.163	-1.854	0.9451	-2.141
162.3	1.163	-1.855	0.9451	-2.141
162.4	1.164	-1.855	0.9451	-2.141
162.5	1.163	-1.854	0.9451	-2.141
162.6	1.163	-1.855	0.9452	-2.141
162.7	1.163	-1.854	0.9451	-2.141
162.8	1.163	-1.855	0.9452	-2.141
162.9	1.164	-1.855	0.9452	-2.141
163	1.163	-1.854	0.9452	-2.141
163.1	1.163	-1.855	0.9452	-2.141
163.2	1.164	-1.854	0.9451	-2.141
163.3	1.163	-1.855	0.9452	-2.141
163.4	1.164	-1.855	0.9452	-2.141
163.5	1.163	-1.854	0.9451	-2.141
163.6	1.163	-1.855	0.9452	-2.141
163.7	1.164	-1.855	0.9451	-2.141
163.8	1.163	-1.854	0.9452	-2.141
163.9	1.164	-1.855	0.9452	-2.141
164	1.164	-1.854	0.9451	-2.141
164.1	1.163	-1.855	0.9452	-2.141
164.2	1.164	-1.855	0.9452	-2.141
164.3	1.163	-1.854	0.9452	-2.141
164.4	1.164	-1.855	0.9452	-2.141
164.5	1.164	-1.854	0.9452	-2.141
164.6	1.163	-1.855	0.9452	-2.141
164.7	1.164	-1.855	0.9452	-2.141
164.8	1.163	-1.854	0.9452	-2.141
164.9	1.164	-1.855	0.9452	-2.141
165	1.164	-1.854	0.9452	-2.141
165.1	1.163	-1.854	0.9452	-2.141
165.2	1.164	-1.855	0.9452	-2.141
165.3	1.163	-1.854	0.9452	-2.141
165.4	1.164	-1.855	0.9453	-2.141
165.5	1.164	-1.854	0.9452	-2.141
165.6	1.163	-1.854	0.9452	-2.141
165.7	1.164	-1.855	0.9453	-2.141
165.8	1.164	-1.854	0.9452	-2.141
165.9	1.164	-1.855	0.9453	-2.141
166	1.164	-1.855	0.9453	-2.141
166.1	1.163	-1.854	0.9452	-2.141
166.2	1.164	-1.855	0.9453	-2.141
166.3	1.164	-1.854	0.9452	-2.141
166.4	1.164	-1.854	0.9453	-2.141
166.5	1.164	-1.854	0.9453	-2.14
166.6	1.163	-1.854	0.9453	-2.141
166.7	1.164	-1.854	0.9453	-2.141
166.8	1.164	-1.854	0.9453	-2.141
166.9	1.163	-1.854	0.9453	-2.141
167	1.164	-1.854	0.9453	-2.14
167.1	1.164	-1.854	0.9453	-2.141
167.2	1.164	-1.854	0.9453	-2.141
167.3	1.164	-1.854	0.9453	-2.141
167.4	1.164	-1.854	0.9453	-2.141
167.5	1.164	-1.855	0.9453	-2.14
167.6	1.164	-1.854	0.9453	-2.141
167.7	1.164	-1.855	0.9454	-2.141
167.8	1.164	-1.855	0.9454	-2.141
167.9	1.164	-1.854	0.9454	-2.141
168	1.164	-1.855	0.9454	-2.141
168.1	1.164	-1.854	0.9453	-2.141
168.2	1.164	-1.854	0.9453	-2.141
168.3	1.164	-1.854	0.9454	-2.14
168.4	1.164	-1.854	0.9453	-2.141
168.5	1.164	-1.855	0.9454	-2.141
168.6	1.164	-1.854	0.9453	-2.141
168.7	1.164	-1.854	0.9453	-2.141
168.8	1.164	-1.855	0.9454	-2.141
168.9	1.164	-1.854	0.9453	-2.141
169	1.164	-1.855	0.9454	-2.141
169.1	1.164	-1.854	0.9454	-2.141
169.2	1.164	-1.854	0.9453	-2.141
169.3	1.164	-1.855	0.9454	-2.14
169.4	1.164	-1.854	0.9453	-2.141
169.5	1.164	-1.855	0.9454	-2.141
169.6	1.164	-1.854	0.9454	-2.141
169.7	1.164	-1.854	0.9454	-2.141
169.8	1.164	-1.854	0.9454	-2.14
169.9	1.164	-1.854	0.9454	-2.141
170	1.164	-1.854	0.9454	-2.141
170.1	1.164	-1.854	0.9454	-2.14
170.2	1.164	-1.854	0.9454	-2.141
170.3	1.164	-1.854	0.9454	-2.141
170.4	1.164	-1.854	0.9454	-2.141
170.5	1.164	-1.854	0.9454	-2.141
170.6	1.164	-1.854	0.9454	-2.14
170.7	1.164	-1.854	0.9454	-2.141
170.8	1.164	-1.854	0.9455	-2.141
170.9	1.164	-1.854	0.9454	-2.141
171	1.164	-1.854	0.9454	-2.141
171.1	1.164	-1.854	0.9455	-2.14
171.2	1.164	-1.854	0.9454	-2.141
171.3	1.164	-1.854	0.9455	-2.141
171.4	1.164	-1.854	0.9455	-2.141
171.5	1.164	-1.854	0.9454	-2.141
171.6	1.164	-1.854	0.9455	-2.141
171.7	1.164	-1.854	0.9454	-2.141
171.8	1.164	-1.854	0.9455	-2.141
171.9	1.164	-1.854	0.9455	-2.14
172	1.164	-1.854	0.9455	-2.141
172.1	1.164	-1.854	0.9455	-2.141
172.2	1.164	-1.854	0.9455	-2.141
172.3	1.164	-1.854	0.9455	-2.141
172.4	1.164	-1.854	0.9455	-2.14
172.5	1.164	-1.854	0.9455	-2.141
172.6	1.164	-1.854	0.9455	-2.141
172.7	1.164	-1.854	0.9455	-2.141
172.8	1.164	-1.854	0.9455	-2.141
172.9	1.164	-1.854	0.9455	-2.14
173	1.164	-1.854	0.9455	-2.141
173.1	1.164	-1.854	0.9455	-2.141
173.2	1.164	-1.854	0.9455	-2.141
173.3	1.164	-1.854	0.9455	-2.141
173.4	1.164	-1.854	0.9455	-2.141
173.5	1.164	-1.854	0.9455	-2.141
173.6	1.164	-1.854	0.9455	-2.141
173.7	1.164	-1.854	0.9455	-2.14
173.8	1.164	-1.854	0.9455	-2.141
173.9	1.164	-1.854	0.9455	-2.141
174	1.164	-1.854	0.9455	-2.141
174.1	1.164	-1.854	0.9455	-2.141
174.2	1.164	-1.854	0.9455	-2.141
174.3	1.164	-1.854	0.9455	-2.141
174.4	1.164	-1.854	0.9455	-2.141
174.5	1.164	-1.854	0.9455	-2.141
174.6	1.164	-1.854	0.9455	-2.141
174.7	1.164	-1.854	0.9456	-2.14
174.8	1.164	-1.854	0.9455	-2.141
174.9	1.164	-1.854	0.9456	-2.141
175	1.164	-1.854	0.9456	-2.14
175.1	1.164	-1.854	0.9455	-2.141
175.2	1.164	-1.854	0.9456	-2.14
175.3	1.164	-1.854	0.9456	-2.141
175.4	1.164	-1.854	0.9456	-2.141
175.5	1.164	-1.854	0.9456	-2.14
175.6	1.164	-1.854	0.9456	-2.141
175.7	1.164	-1.854	0.9456	-2.141
175.8	1.164	-1.854	0.9456	-2.141
175.9	1.164	-1.854	0.9456	-2.141
176	1.164	-1.854	0.9457	-2.14
176.1	1.164	-1.854	0.9457	-2.141
176.2	1.164	-1.854	0.9456	-2.141
176.3	1.164	-1.854	0.9456	-2.14
176.4	1.164	-1.854	0.9456	-2.141
176.5	1.164	-1.854	0.9456	-2.14
176.6	1.164	-1.854	0.9456	-2.141
176.7	1.164	-1.854	0.9456	-2.141
176.8	1.164	-1.854	0.9456	-2.14
176.9	1.164	-1.854	0.9456	-2.141
177	1.164	-1.854	0.9457	-2.14
177.1	1.164	-1.854	0.9456	-2.141
177.2	1.164	-1.854	0.9456	-2.141
177.3	1.164	-1.854	0.9457	-2.14
177.4	1.164	-1.854	0.9456	-2.141
177.5	1.164	-1.854	0.9457	-2.141
177.6	1.164	-1.854	0.9457	-2.14
177.7	1.164	-1.854	0.9457	-2.141
177.8	1.164	-1.854	0.9457	-2.14
177.9	1.164	-1.854	0.9456	-2.141
178	1.164	-1.854	0.9457	-2.141
178.1	1.164	-1.854	0.9457	-2.14
178.2	1.164	-1.854	0.9456	-2.141
178.3	1.164	-1.854	0.9457	-2.14
178.4	1.164	-1.854	0.9456	-2.141
178.5	1.164	-1.854	0.9457	-2.141
178.6	1.164	-1.854	0.9457	-2.14
178.7	1.164	-1.854	0.9456	-2.141
178.8	1.164	-1.854	0.9457	-2.14
178.9	1.164	-1.854	0.9457	-2.14
179	1.164	-1.854	0.9457	-2.141
179.1	1.164	-1.854	0.9457	-2.14
179.2	1.164	-1.854	0.9457	-2.141
179.3	1.164	-1.854	0.9457	-2.141
179.4	1.164	-1.854	0.9457	-2.14
179.5	1.164	-1.854	0.9457	-2.141
179.6	1.164	-1.854	0.9457	-2.14
179.7	1.164	-1.854	0.9457	-2.141
179.8	1.164	-1.854	0.9457	-2.141
179.9	1.164	-1.854	0.9457	-2.14
180	1.164	-1.854	0.9457	-2.141
180.1	1.165	-1.854	0.9457	-2.14
180.2	1.164	-1.854	0.9457	-2.14
180.3	1.164	-1.854	0.9457	-2.141
180.4	1.165	-1.854	0.9457	-2.14
180.5	1.164	-1.854	0.9457	-2.141
180.6	1.164	-1.854	0.9457	-2.14
180.7	1.164	-1.854	0.9457	-2.14
180.8	1.164	-1.854	0.9457	-2.141
180.9	1.165	-1.854	0.9458	-2.14
181	1.164	-1.854	0.9457	-2.141
181.1	1.165	-1.854	0.9458	-2.141
181.2	1.164	-1.854	0.9458	-2.14
181.3	1.164	-1.854	0.9458	-2.141
181.4	1.165	-1.854	0.9458	-2.14
181.5	1.164	-1.854	0.9457	-2.141
181.6	1.164	-1.854	0.9458	-2.141
181.7	1.165	-1.854	0.9458	-2.14
181.8	1.164	-1.854	0.9458	-2.141
181.9	1.165	-1.854	0.9458	-2.14
182	1.164	-1.854	0.9458	-2.14
182.1	1.164	-1.854	0.9458	-2.141
182.2	1.165	-1.854	0.9458	-2.14
182.3	1.164	-1.854	0.9458	-2.141
182.4	1.165	-1.854	0.9458	-2.14
182.5	1.164	-1.854	0.9458	-2.14
182.6	1.164	-1.854	0.9458	-2.141
182.7	1.165	-1.854	0.9458	-2.14
182.8	1.164	-1.854	0.9458	-2.141
182.9	1.165	-1.854	0.9459	-2.141
183	1.165	-1.854	0.9458	-2.14
183.1	1.164	-1.854	0.9458	-2.141
183.2	1.165	-1.854	0.9458	-2.14
183.3	1.164	-1.854	0.9458	-2.141
183.4	1.164	-1.854	0.9458	-2.141
183.5	1.165	-1.854	0.9458	-2.14
183.6	1.164	-1.854	0.9458	-2.141
183.7	1.165	-1.854	0.9458	-2.14
183.8	1.164	-1.854	0.9458	-2.14
183.9	1.164	-1.854	0.9458	-2.141
184	1.165	-1.854	0.9458	-2.14
184.1	1.164	-1.854	0.9458	-2.141
184.2	1.165	-1.854	0.9459	-2.14
184.3	1.165	-1.854	0.9458	-2.14
184.4	1.164	-1.854	0.9458	-2.141
184.5	1.165	-1.854	0.9459	-2.14
184.6	1.164	-1.854	0.9458	-2.141
184.7	1.165	-1.854	0.9458	-2.141
184.8	1.165	-1.854	0.9459	-2.14
184.9	1.165	-1.854	0.9459	-2.141
185	1.165	-1.854	0.9459	-2.14
185.1	1.165	-1.854	0.9458	-2.14
185.2	1.165	-1.854	0.9459	-2.141
185.3	1.165	-1.854	0.9459	-2.14
185.4	1.165	-1.854	0.9458	-2.141
185.5	1.165	-1.854	0.9459	-2.14
185.6	1.165	-1.853	0.9459	-2.14
185.7	1.165	-1.854	0.9459	-2.141
185.8	1.165	-1.854	0.9459	-2.14
185.9	1.164	-1.854	0.9459	-2.141
186	1.165	-1.854	0.9459	-2.14
186.1	1.165	-1.853	0.9459	-2.14
186.2	1.165	-1.854	0.9459	-2.141
186.3	1.165	-1.854	0.9459	-2.14
186.4	1.164	-1.854	0.9459	-2.141
186.5	1.165	-1.854	0.946	-2.141
186.6	1.165	-1.853	0.946	-2.14
186.7	1.165	-1.854	0.9459	-2.141
186.8	1.165	-1.854	0.946	-2.14
186.9	1.165	-1.853	0.946	-2.14
187	1.165	-1.854	0.946	-2.141
187.1	1.165	-1.854	0.946	-2.14
187.2	1.165	-1.854	0.9459	-2.141
187.3	1.165	-1.854	0.946	-2.14
187.4	1.165	-1.853	0.946	-2.14
187.5	1.165	-1.854	0.946	-2.141
187.6	1.165	-1.854	0.946	-2.14
187.7	1.165	-1.854	0.946	-2.141
187.8	1.165	-1.854	0.946	-2.14
187.9	1.165	-1.853	0.946	-2.14
188	1.165	-1.854	0.946	-2.141
188.1	1.165	-1.854	0.946	-2.14
188.2	1.165	-1.853	0.946	-2.14
188.3	1.165	-1.854	0.946	-2.14
188.4	1.165	-1.853	0.946	-2.14
188.5	1.165	-1.854	0.946	-2.141
188.6	1.165	-1.854	0.946	-2.14
188.7	1.165	-1.853	0.946	-2.14
188.8	1.165	-1.854	0.946	-2.141
188.9	1.165	-1.853	0.946	-2.14
189	1.165	-1.854	0.946	-2.141
189.1	1.165	-1.854	0.946	-2.14
189.2	1.165	-1.853	0.946	-2.14
189.3	1.165	-1.854	0.946	-2.141
189.4	1.165	-1.853	0.946	-2.14
189.5	1.165	-1.853	0.946	-2.14
189.6	1.165	-1.854	0.946	-2.14
189.7	1.165	-1.853	0.946	-2.14
189.8	1.165	-1.854	0.946	-2.141
189.9	1.165	-1.853	0.9461	-2.14
190	1.165	-1.853	0.946	-2.14
190.1	1.165	-1.854	0.9461	-2.14
190.2	1.165	-1.853	0.9461	-2.14
190.3	1.165	-1.853	0.946	-2.141
190.4	1.165	-1.853	0.9461	-2.14
190.5	1.165	-1.853	0.9461	-2.14
190.6	1.165	-1.853	0.9461	-2.14
190.7	1.165	-1.853	0.9461	-2.14
190.8	1.165	-1.853	0.9461	-2.14
190.9	1.165	-1.853	0.9461	-2.14
191	1.165	-1.853	0.9461	-2.14
191.1	1.165	-1.853	0.9461	-2.14
191.2	1.165	-1.853	0.9461	-2.14
191.3	1.165	-1.853	0.9461	-2.14
191.4	1.165	-1.853	0.9461	-2.14
191.5	1.165	-1.853	0.9461	-2.14
191.6	1.165	-1.853	0.9461	-2.14
191.7	1.165	-1.853	0.9461	-2.14
191.8	1.165	-1.853	0.9461	-2.14
191.9	1.165	-1.853	0.9461	-2.14
192	1.165	-1.853	0.9461	-2.14
192.1	1.165	-1.853	0.9461	-2.14
192.2	1.165	-1.853	0.9461	-2.14
192.3	1.165	-1.853	0.9461	-2.14
192.4	1.165	-1.853	0.9461	-2.14
192.5	1.165	-1.853	0.9462	-2.14
192.6	1.165	-1.853	0.9461	-2.14
192.7	1.165	-1.853	0.9461	-2.14
192.8	1.165	-1.853	0.9462	-2.14
192.9	1.165	-1.853	0.9461	-2.14
193	1.165	-1.853	0.9462	-2.14
193.1	1.165	-1.853	0.9461	-2.14
193.2	1.165	-1.853	0.9461	-2.14
193.3	1.165	-1.853	0.9461	-2.14
193.4	1.165	-1.853	0.9461	-2.14
193.5	1.165	-1.853	0.9462	-2.14
193.6	1.165	-1.853	0.9461	-2.14
193.7	1.165	-1.853	0.9461	-2.14
193.8	1.165	-1.853	0.9462	-2.14
193.9	1.165	-1.853	0.9461	-2.14
194	1.165	-1.853	0.9462	-2.14
194.1	1.165	-1.853	0.9461	-2.14
194.2	1.165	-1.853	0.9461	-2.14
194.3	1.165	-1.853	0.9462	-2.14
194.4	1.165	-1.853	0.9461	-2.14
194.5	1.165	-1.853	0.9462	-2.14
194.6	1.165	-1.853	0.9462	-2.14
194.7	1.165	-1.853	0.9462	-2.14
194.8	1.165	-1.853	0.9462	-2.14
194.9	1.165	-1.853	0.9462	-2.14
195	1.165	-1.853	0.9462	-2.14
195.1	1.165	-1.853	0.9462	-2.14
195.2	1.165	-1.853	0.9462	-2.14
195.3	1.165	-1.853	0.9462	-2.14
195.4	1.165	-1.853	0.9462	-2.14
195.5	1.165	-1.853	0.9462	-2.14
195.6	1.165	-1.853	0.9462	-2.14
195.7	1.165	-1.853	0.9462	-2.14
195.8	1.165	-1.853	0.9462	-2.14
195.9	1.165	-1.853	0.9462	-2.14
196	1.165	-1.853	0.9462	-2.14
196.1	1.165	-1.853	0.9463	-2.14
196.2	1.165	-1.853	0.9462	-2.14
196.3	1.165	-1.853	0.9463	-2.14
196.4	1.165	-1.853	0.9463	-2.14
196.5	1.165	-1.853	0.9463	-2.14
196.6	1.165	-1.853	0.9463	-2.14
196.7	1.165	-1.853	0.9463	-2.14
196.8	1.166	-1.853	0.9463	-2.14
196.9	1.165	-1.853	0.9463	-2.14
197	1.165	-1.853	0.9463	-2.14
197.1	1.166	-1.853	0.9464	-2.14
197.2	1.165	-1.853	0.9464	-2.14
197.3	1.166	-1.853	0.9463	-2.14
197.4	1.165	-1.853	0.9463	-2.14
197.5	1.165	-1.853	0.9463	-2.14
197.6	1.166	-1.853	0.9463	-2.14
197.7	1.165	-1.853	0.9463	-2.14
197.8	1.166	-1.853	0.9463	-2.14
197.9	1.166	-1.853	0.9463	-2.14
198	1.165	-1.853	0.9463	-2.14
198.1	1.166	-1.853	0.9463	-2.14
198.2	1.165	-1.853	0.9463	-2.14
198.3	1.165	-1.853	0.9463	-2.14
198.4	1.166	-1.853	0.9463	-2.14
198.5	1.165	-1.853	0.9463	-2.14
198.6	1.166	-1.853	0.9463	-2.14
198.7	1.165	-1.853	0.9463	-2.14
198.8	1.165	-1.853	0.9463	-2.14
198.9	1.166	-1.853	0.9464	-2.14
199	1.165	-1.853	0.9463	-2.14
199.1	1.166	-1.853	0.9463	-2.14
199.2	1.165	-1.853	0.9463	-2.14
199.3	1.165	-1.853	0.9463	-2.14
199.4	1.166	-1.853	0.9463	-2.14
199.5	1.165	-1.853	0.9464	-2.14
199.6	1.166	-1.853	0.9463	-2.14
199.7	1.166	-1.853	0.9464	-2.14
[truncated: 3,004 more rows]

## Sheet: Fig 2f
Anode potential (V vs Ag/AgCl)	Current (mA)
	Co3O4-NS		Co3O4-NW
	with GO	without GO	with GO	without GO
0.245	0	0	0.00145
0.246	0	0	0.00141	0
0.247	0	0	0.00136	0
0.248	0	0	0.00133	0
0.249	0	0	0.00129	0
0.25	0	0	0.00126	0
0.251	0	0	0.00123	0
0.252	0	0	0.00121	0
0.253	0	0	0.00119	0
0.254	0	0	0.00116	0
0.255	0	0	0.00115	0
0.256	0	0	0.00113	0
0.257	0	0	0.00111	0
0.258	0	0	0.0011	0
0.259	0	0	0.00108	0
0.26	0	0	0.00107	-0.00983
0.261	0	0	0.00105	0.00695
0.262	0	0	0.00104	0.00455
0.263	0	0	0.00102	0.00273
0.264	0	0	0.00101	0.00154
0.265	0	0	0.0009897	0.0009985
0.266	0	0	0.0009751	0.00105
0.267	0	0	0.0009614	0.00156
0.268	0	0	0.0009462	0.00235
0.269	0	0	0.0009332	0.00324
0.27	0	0	0.0009194	0.00405
0.271	0	0	0.0009062	0.00464
0.272	0	0	0.0008965	0.00495
0.273	0	0	0.0008853	0.00496
0.274	0	0	0.0008749	0.00471
0.275	0	0	0.0008653	0.00426
0.276	0	0	0.0008543	0.00369
0.277	0	0	0.0008457	0.00309
0.278	0	0	0.0008373	0.00254
0.279	0	0	0.0008284	0.00209
0.28	0	0	0.0008204	0.00177
0.281	0	0	0.000811	0.00158
0.282	0	0	0.0008025	0.00152
0.283	0	0	0.0007929	0.00155
0.284	0	0	0.000785	0.00164
0.285	0	0	0.0007781	0.00175
0.286	0	0	0.0007699	0.00185
0.287	0	0	0.000762	0.00191
0.288	0	0	0.0007564	0.00192
0.289	0	0	0.000749	0.00188
0.29	0	0	0.0007409	0.00179
0.291	0	0	0.0007358	0.00166
0.292	0	0	0.0007289	0.00152
0.293	0	0	0.000723	0.00137
0.294	0	0	0.0007167	0.00123
0.295	0	0	0.0007094	0.00111
0.296	0	0	0.0007022	0.00102
0.297	0	0	0.0006963	0.0009535
0.298	0	0	0.0006912	0.0009179
0.299	0	0	0.000687	0.0009006
0.3	0	0	0.0006823	0.000899
0.301	0	0	0.0006794	0.000901
0.302	0	0	0.0006741	0.0009033
0.303	0	0	0.0006685	0.0009032
0.304	0	0	0.000665	0.000891
0.305	0	0	0.0006595	0.0008714
0.306	0	0	0.0006544	0.0008415
0.307	0	0	0.0006496	0.0008025
0.308	0	0	0.000643	0.0007583
0.309	0	0	0.0006354	0.0007106
0.31	0	0	0.0006308	0.0006671
0.311	0	0	0.0006255	0.0006313
0.312	0	0	0.0006216	0.0006001
0.313	0	0	0.0006175	0.0005757
0.314	0	0	0.0006134	0.0005575
0.315	0	0	0.0006093	0.0005454
0.316	0	0	0.0006052	0.0005409
0.317	0	0	0.0006024	0.0005366
0.318	0	0	0.0005987	0.0005333
0.319	0	0	0.0005944	0.0005314
0.32	0	0	0.0005916	0.0005252
0.321	0	0	0.0005856	0.000517
0.322	0	0	0.0005796	0.0005095
0.323	0	0	0.0005759	0.0004991
0.324	0	0	0.0005718	0.0004891
0.325	0	0	0.000569	0.0004781
0.326	0	0	0.0005647	0.0004657
0.327	0	0	0.0005601	0.0004534
0.328	0	0	0.0005556	0.0004435
0.329	0	0	0.0005511	0.0004372
0.33	0	0	0.0005475	0.0004314
0.331	0	0	0.0005434	0.000426
0.332	0	0	0.0005384	0.0004249
0.333	0	0	0.0005343	0.0004222
0.334	0	0	0.0005282	0.0004211
0.335	0	0	0.0005235	0.0004218
0.336	0	0	0.0005203	0.0004187
0.337	0	0	0.0005155	0.0004165
0.338	0	0	0.0005118	0.0004146
0.339	0	0	0.0005077	0.0004103
0.34	0	0	0.000503	0.0004052
0.341	0	0	0.0004986	0.0004014
0.342	0	0	0.0004946	0.0003982
0.343	0	0	0.0004907	0.000397
0.344	0	0	0.0004873	0.0003944
0.345	0	0	0.0004839	0.0003928
0.346	0	0	0.0004796	0.0003914
0.347	0	0	0.0004738	0.0003892
0.348	0	0	0.0004686	0.0003891
0.349	0	0	0.0004648	0.0003886
0.35	0	0	0.0004611	0.0003868
0.351	0	0	0.0004572	0.0003867
0.352	0	0	0.0004551	0.000384
0.353	0	0	0.0004489	0.0003805
0.354	0	0	0.0004434	0.0003798
0.355	0	0	0.0004398	0.0003781
0.356	0	0	0.0004347	0.0003787
0.357	0	0	0.0004303	0.0003782
0.358	0	0	0.0004251	0.0003771
0.359	0	0	0.0004192	0.0003772
0.36	0	0	0.0004091	0.0003767
0.361	0	0	0.0004038	0.0003761
0.362	0.00319	0	0.0003999	0.0003761
0.363	0.00315	0	0.0003971	0.0003745
0.364	0.0031	0	0.0003927	0.0003738
0.365	0.00306	0	0.0003907	0.00037
0.366	0.00301	0	0.0003862	0.0003675
0.367	0.00298	0	0.0003822	0.0003677
0.368	0.00294	0	0.000379	0.0003672
0.369	0.0029	0	0.0003746	0.0003667
0.37	0.00286	0	0.0003709	0.0003676
0.371	0.00281	0	0.0003664	0.0003677
0.372	0.00277	0	0.0003601	0.0003663
0.373	0.00274	0	0.0003535	0.0003644
0.374	0.00271	0	0.0003488	0.0003631
0.375	0.00267	0	0.0003436	0.0003622
0.376	0.00263	0	0.0003394	0.0003612
0.377	0.0026	0	0.0003338	0.0003592
0.378	0.00256	0	0.0003286	0.0003566
0.379	0.00253	0	0.0003241	0.0003556
0.38	0.0025	0	0.0003174	0.0003561
0.381	0.00246	0	0.0003124	0.0003547
0.382	0.00243	0	0.000307	0.0003542
0.383	0.0024	0	0.0003019	0.000354
0.384	0.00236	0	0.0002978	0.0003515
0.385	0.00233	0	0.0002916	0.0003493
0.386	0.0023	0	0.0002858	0.0003486
0.387	0.00227	0	0.0002817	0.000347
0.388	0.00224	0	0.0002767	0.0003458
0.389	0.00221	0	0.000273	0.0003446
0.39	0.00218	0	0.0002683	0.0003422
0.391	0.00215	0	0.0002626	0.000339
0.392	0.00213	0	0.0002579	0.0003374
0.393	0.0021	0	0.0002526	0.0003373
0.394	0.00207	0	0.0002474	0.0003369
0.395	0.00204	0	0.0002421	0.0003361
0.396	0.00201	0	0.0002362	0.0003362
0.397	0.00199	0	0.0002317	0.0003337
0.398	0.00196	0	0.0002246	0.00033
0.399	0.00194	0	0.0002179	0.0003284
0.4	0.00192	0	0.0002136	0.0003256
0.401	0.00189	0	0.2074	0.0003246
0.402	0.00186	0	0.2014	0.000324
0.403	0.00184	0	0.1963	0.0003206
0.404	0.00182	0	0.1892	0.0003171
0.405	0.00179	0	0.1832	0.000315
0.406	0.00177	0	0.181	0.0003137
0.407	0.00175	0	0.1757	0.000315
0.408	0.00173	0	0.1688	0.0003132
0.409	0.0017	0	0.1644	0.000312
0.41	0.00167	0	0.159	0.0003106
0.411	0.00166	0	0.1498	0.0003078
0.412	0.00165	0	0.1422	0.0003067
0.413	0.00163	0	0.1365	0.0003031
0.414	0.0016	0	0.1303	0.0002994
0.415	0.00158	0	0.1254	0.0002973
0.416	0.00156	0	0.1216	0.0002925
0.417	0.00154	0	0.1152	0.0002884
0.418	0.00153	0	0.1097	0.0002878
0.419	0.00151	0	0.1055	0.0002857
0.42	0.00149	0	0.0996	0.0002855
0.421	0.00147	0	0.09356	0.0002862
0.422	0.00145	0	0.08806	0.0002852
0.423	0.00143	0	0.08155	0.0002837
0.424	0.00142	0	0.07417	0.0002805
0.425	0.0014	0	0.0675	0.0002775
0.426	0.00139	0	0.06185	0.0002756
0.427	0.00137	0	0.05628	0.0002749
0.428	0.00135	0	0.05031	0.0002715
0.429	0.00134	0	0.04584	0.0002648
0.43	0.00132	0	0.03869	0.0002597
0.431	0.00131	0	0.03147	0.0002589
0.432	0.00129	0	0.02692	0.0002588
0.433	0.00128	0	0.02166	0.0002583
0.434	0.00126	0	0.01523	0.0002569
0.435	0.00125	0	0.00942	0.0002528
0.436	0.00123	0	0.00204	0.00025
0.437	0.00122	0	0.00557	0.0002476
0.438	0.0012	0	0.01169	0.0002446
0.439	0.00119	0	0.01766	0.0002427
0.44	0.00118	0	0.023	0.0002419
0.441	0.00116	0	0.02935	0.0002392
0.442	0.00115	0	0.03524	0.0002325
0.443	0.00114	0	0.04144	0.0002282
0.444	0.00113	0	0.04796	0.0002288
0.445	0.00112	0	0.05235	0.0002279
0.446	0.00111	0	0.05863	0.0002251
0.447	0.0011	0	0.06491	0.0002221
0.448	0.00108	0	0.06985	0.0002156
0.449	0.00107	0	0.07888	0.0002107
0.45	0.00106	0	0.08673	0.0002076
0.451	0.00105	0	0.09324	0.0002039
0.452	0.00104	0	0.1009	0.0002006
0.453	0.00103	0	0.1065	0.0001976
0.454	0.00102	0	0.1129	0.0001946
0.455	0.00101	0	0.1197	0.0001856
0.456	0.001	0	0.1254	0.0001822
0.457	0.0009889	0	0.1327	0.0001816
0.458	0.0009827	0	0.1391	0.0001826
0.459	0.0009707	0	0.1458	0.0001821
0.46	0.0009594	0	0.1534	0.0001822
0.461	0.000947	0	0.1588	0.0001811
0.462	0.0009385	0	0.1682	0.0001782
0.463	0.0009346	0	0.1757	0.0001755
0.464	0.0009247	0	0.1811	0.0001695
0.465	0.0009138	0	0.1875	0.0001653
0.466	0.0009078	0	0.1932	0.0001617
0.467	0.0008965	0	0.198	0.0001556
0.468	0.0008882	0	0.2045	0.0001511
0.469	0.000884	0	0.2112	0.0001483
0.47	0.0008746	0	0.2184	0.0001459
0.471	0.0008658	0	0.2252	0.000145
0.472	0.0008553	0	0.2308	0.0001421
0.473	0.0008481	0	0.2377	0.0001399
0.474	0.0008407	0	0.2435	0.0001376
0.475	0.000835	0	0.2519	0.000133
0.476	0.0008305	0	0.2593	0.0001319
0.477	0.0008237	0	0.2649	0.0001277
0.478	0.0008136	0	0.2712	0.0001224
0.479	0.0008067	0	0.277	0.0001184
0.48	0.0008006	0	0.2826	0.0001126
0.481	0.0007933	0	0.2911	0.0001086
0.482	0.0007905	0	0.2986	0.1075
0.483	0.0007837	0	0.3035	0.1044
0.484	0.000774	0	0.3102	0.1027
0.485	0.0007679	0	0.3169	0.09937
0.486	0.0007591	0	0.3249	0.09717
0.487	0.0007541	0	0.3306	0.09356
0.488	0.0007503	0	0.3391	0.08861
0.489	0.0007447	0	0.3435	0.08563
0.49	0.0007381	0	0.3521	0.08335
0.491	0.0007288	0	0.3605	0.0788
0.492	0.000724	0	0.369	0.07629
0.493	0.0007204	0	0.3685	0.07252
0.494	0.0007146	0	0.3748	0.06742
0.495	0.0007103	0	0.3875	0.06436
0.496	0.0007025	0	0.3919	0.05934
0.497	0.0006967	0	0.3969	0.05722
0.498	0.0006943	0	0.4002	0.05502
0.499	0.0006839	0	0.411	0.04992
0.5	0.0006784	0	0.4247	0.04796
0.501	0.0006813	0	0.4336	0.04592
0.502	0.0006754	0	0.4393	0.0416
0.503	0.0006679	0	0.4452	0.04003
0.504	0.0006628	0	0.4498	0.03603
0.505	0.0006587	0	0.4566	0.0321
0.506	0.0006548	0	0.4643	0.02417
0.507	0.0006497	0	0.4716	0.01719
0.508	0.0006471	0	0.4792	0.01601
0.509	0.0006429	0	0.4846	0.01319
0.51	0.000636	0	0.4916	0.01036
0.511	0.0006335	0	0.4982	0.00777
0.512	0.0006271	0	0.5052	0.00353
0.513	0.0006204	0	0.5131	0.0003139
0.514	0.0006224	0	0.521	0.00212
0.515	0.0006189	0	0.5263	0.00526
0.516	0.0006133	0	0.5339	0.00652
0.517	0.0006084	0	0.5404	0.01185
0.518	0.0006047	0	0.5465	0.01837
0.519	0.0006022	0	0.5526	0.0248
0.52	0.0005984	0	0.5591	0.02951
0.521	0.0005923	0	0.5657	0.03304
0.522	0.0005909	0	0.5721	0.03469
0.523	0.0005871	0	0.5786	0.03681
0.524	0.0005817	0	0.5861	0.03885
0.525	0.0005763	0	0.5921	0.04136
0.526	0.0005739	0	0.6012	0.04544
0.527	0.0005759	0	0.6089	0.04827
0.528	0.000571	0	0.6155	0.05369
0.529	0.0005644	0	0.6241	0.05871
0.53	0.0005631	0	0.6314	0.06216
0.531	0.0005577	0	0.6372	0.06726
0.532	0.0005557	0	0.6458	0.07197
0.533	0.0005574	0	0.6544	0.07605
0.534	0.0005508	0	0.6619	0.07967
0.535	0.0005456	0	0.6684	0.0821
0.536	0.0005434	0	0.6751	0.08626
0.537	0.0005412	0	0.6822	0.08908
0.538	0.0005367	0	0.6896	0.0923
0.539	0.0005341	0	0.6978	0.09725
0.54	0.0005336	0	0.7058	0.1004
0.541	0.000531	0	0.7116	0.1049
0.542	0.0005254	0	0.7183	0.1089
0.543	0.0005239	0	0.7259	0.1115
0.544	0.0005211	0	0.7314	0.1183
0.545	0.0005179	0	0.7391	0.1244
0.546	0.0005172	0	0.7458	0.1279
0.547	0.0005127	0	0.7525	0.1317
0.548	0.000511	0	0.7594	0.1344
0.549	0.0005089	0	0.7656	0.1386
0.55	0.0005056	0	0.7723	0.1429
0.551	0.0005017	0	0.7791	0.1467
0.552	0.000501	0	0.7863	0.1514
0.553	0.000499	0	0.7931	0.1555
0.554	0.0004973	0	0.7993	0.1568
0.555	0.0004915	0	0.8051	0.1622
0.556	0.0004913	0	0.8116	0.1655
0.557	0.0004894	0	0.8182	0.1736
0.558	0.0004869	0	0.8249	0.1805
0.559	0.0004865	0	0.832	0.184
0.56	0.0004805	0	0.8388	0.1873
0.561	0.0004771	0	0.8461	0.1895
0.562	0.0004778	0	0.8523	0.1925
0.563	0.0004726	0	0.859	0.1971
0.564	0.0004671	0	0.8681	0.2001
0.565	0.0004694	0	0.8775	0.2034
0.566	0.0004678	0	0.8842	0.208
0.567	0.0004657	0	0.8909	0.2122
0.568	0.0004604	0	0.8961	0.2178
0.569	0.0004586	0	0.9033	0.2215
0.57	0.0004562	0	0.9096	0.228
0.571	0.0004531	0	0.916	0.2342
0.572	0.000452	0	0.9235	0.2362
0.573	0.0004515	0	0.9291	0.239
0.574	0.000446	0	0.936	0.2428
0.575	0.0004465	0	0.9426	0.2455
0.576	0.000444	0	0.9484	0.2512
0.577	0.0004405	0	0.9567	0.2552
0.578	0.0004417	0	0.965	0.2589
0.579	0.0004384	0	0.9716	0.2647
0.58	0.0004365	0	0.9787	0.2682
0.581	0.0004346	0	0.9857	0.2739
0.582	0.0004284	0	0.9928	0.2806
0.583	0.0004265	0	1.001	0.2857
0.584	0.0004267	0	1.008	0.2922
0.585	0.000426	0	1.015	0.2955
0.586	0.0004249	0	1.022	0.2973
0.587	0.0004208	0	1.029	0.3016
0.588	0.0004171	0	1.037	0.3041
0.589	0.0004139	0	1.044	0.3093
0.59	0.0004139	0	1.052	0.3157
0.591	0.0004154	0	1.06	0.3201
0.592	0.0004108	0	1.065	0.3259
0.593	0.0004048	0	1.071	0.3306
0.594	0.0004055	0	1.077	0.3358
0.595	0.0004029	0	1.083	0.3419
0.596	0.000401	0	1.093	0.3481
0.597	0.0004004	0	1.101	0.3523
0.598	0.0003963	0	1.109	0.3557
0.599	0.0003945	0	1.116	0.3592
0.6	0.0003935	0	1.122	0.3647
0.601	0.0003913	0	1.129	0.3683
0.602	0.000388	0	1.137	0.3735
0.603	0.0003852	0	1.146	0.3795
0.604	0.0003857	0	1.154	0.3851
0.605	0.0003844	0	1.161	0.3908
0.606	0.0003798	0	1.169	0.3958
0.607	0.00038	0	1.176	0.3986
0.608	0.0003771	0	1.182	0.4068
0.609	0.0003732	0	1.19	0.4147
0.61	0.0003736	0	1.198	0.4195
0.611	0.0003716	0	1.204	0.4247
0.612	0.0003682	0	1.212	0.4282
0.613	0.0003665	0	1.219	0.4322
0.614	0.0003626	0	1.226	0.4377
0.615	0.0003597	0	1.235	0.4429
0.616	0.0003602	0	1.245	0.4496
0.617	0.0003592	0	1.254	0.4544
0.618	0.0003578	0	1.261	0.4595
0.619	0.0003512	0	1.268	0.4671
0.62	0.0003485	0	1.276	0.4737
0.621	0.0003483	0	1.284	0.4814
0.622	0.0003458	0	1.293	0.4884
0.623	0.0003454	0	1.302	0.492
0.624	0.0003425	0	1.308	0.4983
0.625	0.0003396	0	1.315	0.5028
0.626	0.000338	0	1.324	0.5061
0.627	0.0003334	0	1.331	0.512
0.628	0.0003299	0	1.34	0.5179
0.629	0.0003324	0	1.35	0.5237
0.63	0.0003305	0	1.357	0.5304
0.631	0.0003269	0	1.366	0.535
0.632	0.0003221	0	1.373	0.5421
0.633	0.0003205	-0.04953	1.383	0.5486
0.634	0.0003182	-0.04003	1.392	0.5573
0.635	0.0003143	-0.03304	1.401	0.5661
0.636	0.0003148	-0.02535	1.411	0.5704
0.637	0.0003133	-0.01311	1.419	0.5775
0.638	0.0003078	-0.00283	1.427	0.584
0.639	0.0003057	0.00141	1.436	0.589
0.64	0.0003007	0.00911	1.443	0.5959
0.641	0.000299	0.02198	1.454	0.6011
0.642	0.0003026	0.02904	1.464	0.606
0.643	0.0002975	0.03987	1.473	0.6139
0.644	0.0002921	0.0478	1.482	0.6204
0.645	0.000291	0.05219	1.49	0.6276
0.646	0.0002884	0.06373	1.498	0.6358
0.647	0.0002875	0.07464	1.507	0.6452
0.648	0.0002851	0.08273	1.516	0.6551
0.649	0.0002822	0.09105	1.524	0.662
0.65	0.00028	0.1023	1.532	0.668
0.651	0.0002765	0.1114	1.538	0.6752
0.652	0.0002769	0.1176	1.547	0.6799
0.653	0.0002717	0.1242	1.557	0.6866
0.654	0.0002679	0.1355	1.569	0.6945
0.655	0.000268	0.1431	1.579	0.7002
0.656	0.0002662	0.1545	1.588	0.7083
0.657	0.0002611	0.164	1.598	0.7168
0.658	0.0002578	0.1679	1.607	0.7237
0.659	0.0002538	0.1758	1.615	0.7336
0.66	0.0002507	0.1858	1.625	0.7438
0.661	0.0002507	0.1953	1.635	0.7527
0.662	0.0002483	0.2096	1.646	0.7603
0.663	0.000245	0.222	1.655	0.7665
0.664	0.0002399	0.2257	1.664	0.7733
0.665	0.0002364	0.2311	1.675	0.7792
0.666	0.0002337	0.2391	1.686	0.7855
0.667	0.000231	0.2508	1.698	0.7934
0.668	0.0002292	0.2595	1.709	0.8007
0.669	0.0002263	0.268	1.719	0.8091
0.67	0.0002191	0.2786	1.728	0.8177
0.671	0.0002168	0.2847	1.738	0.8246
0.672	0.0002136	0.2937	1.747	0.8359
0.673	0.0002106	0.3031	1.758	0.8456
0.674	0.0002104	0.3099	1.769	0.8517
0.675	0.0002048	0.3207	1.779	0.8579
0.676	0.0002005	0.3309	1.789	0.8674
0.677	0.0001986	0.3352	1.799	0.8785
0.678	0.000194	0.3449	1.809	0.8871
0.679	0.0001892	0.3547	1.817	0.8944
0.68	0.0001877	0.3647	1.828	0.9043
0.681	0.0001864	0.3724	1.84	0.9125
0.682	0.0001832	0.3807	1.852	0.9201
0.683	0.0001753	0.3906	1.862	0.9302
0.684	0.0001728	0.3974	1.873	0.9383
0.685	0.0001702	0.4059	1.884	0.9502
0.686	0.0001676	0.4184	1.895	0.9605
0.687	0.0001674	0.426	1.907	0.967
0.688	0.0001586	0.4369	1.917	0.974
0.689	0.0001523	0.4452	1.929	0.9798
0.69	0.0001526	0.45	1.943	0.9872
0.691	0.0001487	0.458	1.955	0.9983
0.692	0.0001416	0.4679	1.968	1.009
0.693	0.0001388	0.4782	1.98	1.02
0.694	0.0001346	0.4894	1.989	1.031
0.695	0.0001318	0.4962	2	1.042
0.696	0.0001279	0.5024	2.011	1.053
0.697	0.0001237	0.5118	2.025	1.063
0.698	0.0001199	0.5212	2.037	1.074
0.699	0.0001143	0.532	2.048	1.085
0.7	0.0001103	0.5402	2.06	1.094
0.701	0.000107	0.5479	2.071	1.103
0.702	0.0001034	0.5571	2.083	1.113
0.703	0.0001006	0.5632	2.096	1.121
0.704	9.246e-05	0.573	2.108	1.131
0.705	8.492e-05	0.5836	2.122	1.141
0.706	8.485e-05	0.5906	2.136	1.15
0.707	8.171e-05	0.602	2.148	1.162
0.708	7.77e-05	0.6135	2.16	1.172
0.709	7.331e-05	0.6182	2.172	1.182
0.71	6.412e-05	0.6261	2.185	1.194
0.711	5.871e-05	0.6352	2.199	1.207
0.712	5.785e-05	0.6467	2.212	1.219
0.713	5.455e-05	0.6568	2.226	1.229
0.714	4.827e-05	0.6679	2.238	1.238
0.715	3.909e-05	0.6756	2.252	1.247
0.716	3.689e-05	0.6799	2.265	1.255
0.717	3.014e-05	0.686	2.278	1.266
0.718	2.425e-05	0.7	2.294	1.28
0.719	2.308e-05	0.71	2.31	1.292
0.72	1.892e-05	0.7197	2.321	1.304
0.721	1.193e-05	0.7271	2.336	1.315
0.722	7.456e-06	0.7322	2.35	1.327
0.723	2.844e-08	0.7417	2.363	1.34
0.724	0.00706	0.7523	2.378	1.354
0.725	0.00824	0.7602	2.392	1.366
0.726	0.01593	0.7704	2.405	1.377
0.727	0.02433	0.782	2.419	1.388
0.728	0.03037	0.7877	2.435	1.401
0.729	0.03603	0.7951	2.451	1.413
0.73	0.04458	0.8024	2.466	1.424
0.731	0.04898	0.8131	2.482	1.437
0.732	0.05102	0.8222	2.498	1.448
0.733	0.05667	0.8313	2.512	1.461
0.734	0.06852	0.8407	2.527	1.473
0.735	0.07323	0.844	2.543	1.485
0.736	0.07802	0.8532	2.558	1.499
0.737	0.0861	0.8654	2.574	1.512
0.738	0.09144	0.8735	2.591	1.524
0.739	0.1003	0.8838	2.608	1.538
0.74	0.106	0.8927	2.625	1.55
0.741	0.1115	0.8991	2.642	1.563
0.742	0.1213	0.9077	2.658	1.576
0.743	0.1305	0.9139	2.675	1.589
0.744	0.1347	0.9233	2.692	1.603
0.745	0.1382	0.9345	2.709	1.616
0.746	0.1451	0.9429	2.725	1.629
0.747	0.1571	0.9524	2.742	1.643
0.748	0.165	0.9592	2.76	1.655
0.749	0.1709	0.9659	2.778	1.671
0.75	0.1794	0.9767	2.796	1.685
0.751	0.1838	0.9856	2.812	1.698
0.752	0.1939	0.9988	2.828	1.714
0.753	0.2038	1.007	2.849	1.728
0.754	0.2096	1.009	2.87	1.743
0.755	0.2187	1.018	2.891	1.758
0.756	0.2273	1.027	2.912	1.773
0.757	0.2319	1.035	2.932	1.786
0.758	0.2406	1.044	2.951	1.801
0.759	0.2496	1.053	2.972	1.814
0.76	0.2588	1.06	2.992	1.829
0.761	0.2687	1.069	3.013	1.844
0.762	0.2778	1.077	3.034	1.861
0.763	0.287	1.086	3.055	1.877
0.764	0.2936	1.093	3.077	1.892
0.765	0.3036	1.104	3.098	1.907
0.766	0.3158	1.116	3.12	1.922
0.767	0.3257	1.121	3.143	1.936
0.768	0.3387	1.126	3.166	1.952
0.769	0.3487	1.133	3.196	1.967
0.77	0.3515	1.142	3.232	1.98
0.771	0.3618	1.152	3.253	1.997
0.772	0.3766	1.161	3.273	2.013
0.773	0.3863	1.167	3.292	2.032
0.774	0.3966	1.175	3.311	2.049
0.775	0.4043	1.182	3.33	2.067
0.776	0.4147	1.192	3.351	2.085
0.777	0.4284	1.201	3.375	2.1
0.778	0.4389	1.211	3.398	2.116
0.779	0.4502	1.219	3.423	2.133
0.78	0.4599	1.223	3.449	2.15
0.781	0.4747	1.229	3.472	2.166
0.782	0.4889	1.239	3.498	2.184
0.783	0.4958	1.249	3.526	2.2
0.784	0.5054	1.258	3.553	2.217
0.785	0.5186	1.266	3.582	2.235
0.786	0.5307	1.27	3.611	2.252
0.787	0.5449	1.277	3.637	2.273
0.788	0.5578	1.285	3.665	2.292
0.789	0.5683	1.29	3.693	2.31
0.79	0.5826	1.299	3.723	2.329
0.791	0.5942	1.31	3.754	2.346
0.792	0.6085	1.319	3.784	2.365
0.793	0.6258	1.326	3.816	2.383
0.794	0.642	1.331	3.848	2.402
0.795	0.655	1.342	3.883	2.421
0.796	0.6659	1.353	3.917	2.439
0.797	0.6768	1.363	3.949	2.458
0.798	0.6938	1.371	3.983	2.479
0.799	0.7105	1.375	4.019	2.498
0.8	0.7285	1.384	4.055	2.518
0.801	0.7434	1.391	4.092	2.539
0.802	0.7541	1.397	4.13	2.558
0.803	0.7696	1.409	4.166	2.578
0.804	0.7861	1.42	4.203	2.598
0.805	0.8014	1.426	4.239	2.619
0.806	0.8187	1.432	4.276	2.64
0.807	0.834	1.436	4.314	2.662
0.808	0.8468	1.443	4.355	2.684
0.809	0.8638	1.451	4.396	2.703
0.81	0.8799	1.459	4.437	2.723
0.811	0.898	1.469	4.478	2.745
0.812	0.9141	1.477	4.521	2.765
0.813	0.9307	1.484	4.562	2.79
0.814	0.9477	1.492	4.608	2.815
0.815	0.9634	1.5	4.654	2.837
0.816	0.9832	1.511	4.7	2.861
0.817	1.003	1.52	4.746	2.885
0.818	1.018	1.521	4.793	2.907
0.819	1.048	1.528	4.839	2.931
0.82	1.082	1.535	4.89	2.954
0.821	1.083	1.543	4.942	2.978
0.822	1.088	1.555	4.993	3.002
0.823	1.102	1.561	5.045	3.024
0.824	1.125	1.568	5.096	3.049
0.825	1.149	1.576	5.146	3.074
0.826	1.171	1.581	5.197	3.101
0.827	1.189	1.589	5.249	3.128
0.828	1.204	1.599	5.304	3.15
0.829	1.221	1.61	5.36	3.172
0.83	1.242	1.619	5.417	3.195
0.831	1.261	1.622	5.475	3.22
0.832	1.283	1.629	5.533	3.248
0.833	1.305	1.637	5.593	3.275
0.834	1.321	1.644	5.655	3.299
0.835	1.341	1.656	5.715	3.324
0.836	1.362	1.666	5.78	3.349
0.837	1.382	1.672	5.84	3.375
0.838	1.405	1.68	5.904	3.404
0.839	1.424	1.688	5.968	3.435
0.84	1.445	1.697	6.035	3.464
0.841	1.466	1.707	6.103	3.492
0.842	1.487	1.717	6.17	3.521
0.843	1.51	1.723	6.239	3.551
0.844	1.532	1.729	6.309	3.581
0.845	1.553	1.736	6.38	3.612
0.846	1.579	1.745	6.455	3.643
0.847	1.6	1.752	6.531	3.671
0.848	1.622	1.763	6.604	3.703
0.849	1.644	1.774	6.68	3.734
0.85	1.664	1.78	6.754	3.766
0.851	1.69	1.787	6.832	3.799
0.852	1.713	1.795	6.912	3.834
0.853	1.737	1.803	6.989	3.866
0.854	1.761	1.813	7.073	3.898
0.855	1.783	1.824	7.157	3.93
0.856	1.807	1.832	7.236	3.964
0.857	1.831	1.839	7.321	3.998
0.858	1.856	1.846	7.405	4.032
0.859	1.88	1.855	7.491	4.067
0.86	1.903	1.863	7.578	4.102
0.861	1.925	1.871	7.665	4.139
0.862	1.953	1.881	7.752	4.178
0.863	1.978	1.888	7.843	4.214
0.864	2.007	1.899	7.933	4.26
0.865	2.035	1.91	8.026	4.314
0.866	2.057	1.919	8.121	4.353
0.867	2.082	1.942	8.216	4.391
0.868	2.108	1.973	8.313	4.429
0.869	2.134	1.974	8.412	4.469
0.87	2.163	1.971	8.512	4.507
0.871	2.194	1.964	8.614	4.545
0.872	2.219	1.964	8.718	4.585
0.873	2.244	1.969	8.823	4.626
0.874	2.267	1.978	8.928	4.666
0.875	2.295	1.994	9.033	4.708
0.876	2.324	2.007	9.141	4.75
0.877	2.353	2.019	9.25	4.795
0.878	2.384	2.031	9.363	4.84
0.879	2.41	2.041	9.481	4.884
0.88	2.438	2.053	9.599	4.931
0.881	2.467	2.064	9.721	4.977
0.882	2.494	2.07	9.84	5.024
0.883	2.526	2.078	9.96	5.073
0.884	2.556	2.085	10.09	5.119
0.885	2.583	2.093	10.21	5.166
0.886	2.614	2.104	10.33	5.213
0.887	2.642	2.114	10.46	5.26
0.888	2.672	2.126	10.59	5.312
0.889	2.7	2.136	10.73	5.364
0.89	2.73	2.142	10.87	5.418
0.891	2.761	2.155	11.01	5.472
0.892	2.793	2.165	11.16	5.525
0.893	2.825	2.178	11.3	5.579
0.894	2.858	2.192	11.46	5.635
0.895	2.888	2.198	11.62	5.687
0.896	2.922	2.206	11.78	5.745
0.897	2.954	2.216	11.95	5.803
0.898	2.98	2.228	12.12	5.86
0.899	3.014	2.241	12.3	5.921
0.9	3.045	2.251	12.48	5.981
0.901	3.077	2.26	12.67	6.043
0.902	3.114	2.271	12.86	6.106
0.903	3.147	2.281	13.05	6.167
0.904	3.182	2.292	13.25	6.231
0.905	3.216	2.304	13.46	6.295
0.906	3.247	2.315	13.68	6.358
0.907	3.278	2.327	13.9	6.425
0.908	3.306	2.335	14.13	6.491
0.909	3.338	2.344	14.36	6.561
0.91	3.371	2.355	14.61	6.632
0.911	3.403	2.363	14.86	6.701
0.912	3.439	2.374	15.11	6.772
0.913	3.474	2.388	15.37	6.845
0.914	3.508	2.399	15.64	6.917
0.915	3.546	2.412	15.91	6.994
0.916	3.585	2.424	16.18	7.073
0.917	3.619	2.435	16.46	7.152
0.918	3.655	2.45	16.75	7.23
0.919	3.691	2.463	17.04	7.309
0.92	3.727	2.473	17.33	7.391
0.921	3.766	2.483	17.64	7.47
0.922	3.806	2.492	17.94	7.554
0.923	3.846	2.503	18.25	7.641
0.924	3.883	2.515	18.57	7.725
0.925	3.917	2.528	18.88	7.81
0.926	3.956	2.542	19.2	7.9
0.927	3.994	2.553	19.53	7.99
0.928	4.036	2.564	19.86	8.081
0.929	4.079	2.577	20.2	8.176
0.93	4.119	2.588	20.54	8.268
0.931	4.16	2.601	20.88	8.364
0.932	4.201	2.616	21.23	8.462
0.933	4.241	2.626	21.59	8.561
0.934	4.285	2.64	21.94	8.657
0.935	4.327	2.652	22.3	8.759
0.936	4.369	2.664	22.66	8.861
0.937	4.41	2.678	23.03	8.96
0.938	4.45	2.691	23.4	9.063
0.939	4.494	2.705	23.77	9.169
0.94	4.537	2.717	24.14	9.277
0.941	4.58	2.73	24.51	9.386
0.942	4.627	2.745	24.89	9.498
0.943	4.672	2.756	25.26	9.607
0.944	4.718	2.773	25.64	9.72
0.945	4.764	2.789	26.03	9.834
0.946	4.808	2.8	26.42	9.945
0.947	4.857	2.814	26.81	10.06
0.948	4.906	2.828	27.19	10.18
0.949	4.952	2.84	27.59	10.3
0.95	5.001	2.855	27.98	10.41
0.951	5.047	2.868	28.37	10.53
0.952	5.091	2.883	28.76	10.65
0.953	5.139	2.899	29.16	10.78
0.954	5.185	2.913	29.56	10.9
0.955	5.234	2.929	29.96	11.02
0.956	5.283	2.945	30.37	11.15
0.957	5.332	2.963	30.79	11.27
0.958	5.383	2.979	31.21	11.4
0.959	5.434	2.992	31.63	11.53
0.96	5.489	3.006	32.04	11.66
0.961	5.544	3.022	32.46	11.8
0.962	5.596	3.036	32.89	11.93
0.963	5.65	3.053	33.31	12.07
0.964	5.703	3.071	33.75	12.21
0.965	5.753	3.085	34.19	12.36
0.966	5.807	3.103	34.62	12.5
0.967	5.861	3.117	35.05	12.66
0.968	5.918	3.134	35.5	12.81
0.969	5.975	3.153	35.96	12.97
0.97	6.032	3.175	36.41	13.12
0.971	6.092	3.193	36.86	13.29
0.972	6.148	3.206	37.33	13.46
0.973	6.208	3.215	37.8	13.63
0.974	6.246	3.229	38.28	13.81
0.975	6.292	3.246	38.76	13.99
0.976	6.357	3.264	39.23	14.18
0.977	6.424	3.285	39.72	14.37
0.978	6.491	3.302	40.21	14.57
0.979	6.559	3.319	40.69	14.78
0.98	6.625	3.336	41.2	15
0.981	6.689	3.355	41.72	15.22
0.982	6.753	3.377	42.24	15.44
0.983	6.818	3.398	42.77	15.67
0.984	6.884	3.416	43.31	15.9
0.985	6.951	3.434	43.86	16.13
0.986	7.021	3.451	44.4	16.37
0.987	7.09	3.473	44.95	16.61
0.988	7.158	3.493	45.52	16.86
0.989	7.225	3.513	46.08	17.12
0.99	7.295	3.534	46.66	17.37
0.991	7.365	3.554	47.23	17.63
0.992	7.435	3.576	47.8	17.9
0.993	7.507	3.598	48.37	18.17
0.994	7.577	3.618	48.94	18.44
0.995	7.651	3.642	49.5	18.71
0.996	7.723	3.666	50.06	18.98
0.997	7.795	3.689	50.6	19.26
0.998	7.873	3.713	51.17	19.55
0.999	7.953	3.735	51.73	19.84
1	8.031	3.759	52.3	20.13
1.001	8.11	3.784	52.85	20.42
1.002	8.184	3.807	53.4	20.71
1.003	8.262	3.831	53.95	21
1.004	8.339	3.854	54.52	21.28
1.005	8.418	3.877	55.09	21.59
1.006	8.503	3.906	55.66	21.89
1.007	8.584	3.932	56.23	22.2
1.008	8.671	3.96	56.82	22.51
1.009	8.758	3.989	57.42	22.83
1.01	8.843	4.013	58.03	23.15
1.011	8.934	4.043	58.65	23.47
1.012	9.024	4.069	59.27	23.79
1.013	9.111	4.094	59.89	24.12
1.014	9.201	4.124	60.5	24.45
1.015	9.292	4.153	61.1	24.78
1.016	9.384	4.183	61.71	25.11
1.017	9.48	4.212	62.33	25.45
1.018	9.577	4.24	62.93	25.78
1.019	9.674	4.271	63.54	26.13
1.02	9.771	4.301	64.15	26.47
1.021	9.869	4.334	64.76	26.81
1.022	9.968	4.369	65.38	27.15
1.023	10.07	4.402	66	27.5
1.024	10.18	4.434	66.63	27.85
1.025	10.28	4.466	67.26	28.21
1.026	10.39	4.495	67.9	28.56
1.027	10.5	4.531	68.54	28.91
1.028	10.61	4.563	69.17	29.26
1.029	10.72	4.593	69.8	29.62
1.03	10.83	4.63	70.41	29.98
1.031	10.95	4.664	71.02	30.35
1.032	11.07	4.699	71.63	30.72
1.033	11.18	4.736	72.25	31.08
1.034	11.3	4.774	72.9	31.44
1.035	11.43	4.814	73.55	31.81
1.036	11.55	4.85	74.2	32.18
1.037	11.68	4.886	74.85	32.55
1.038	11.81	4.925	75.53	32.93
1.039	11.94	4.96	76.2	33.3
1.04	12.08	4.999	76.89	33.69
1.041	12.22	5.04	77.59	34.07
1.042	12.35	5.077	78.26	34.45
1.043	12.49	5.116	78.93	34.83
1.044	12.64	5.155	79.62	35.22
1.045	12.78	5.194	80.27	35.61
1.046	12.93	5.236	80.95	36.01
1.047	13.08	5.279	81.61	36.4
1.048	13.23	5.322	82.26	36.8
1.049	13.39	5.365	82.94	37.21
1.05	13.55	5.405	83.61	37.62
1.051	13.7	5.449	84.26	38.03
1.052	13.87	5.493	84.9	38.45
1.053	14.03	5.538	85.62	38.87
1.054	14.2	5.584	86.33	39.29
1.055	14.36	5.628	87.04	39.71
1.056	14.54	5.675	87.72	40.14
1.057	14.72	5.721	88.41	40.56
1.058	14.89	5.766	89.07	40.99
1.059	15.08	5.816	89.73	41.43
1.06	15.26	5.867	90.4	41.87
1.061	15.44	5.914	91.12	42.31
1.062	15.64	5.965	91.87	42.75
1.063	15.83	6.016	92.68	43.2
1.064	16.03	6.067	93.53	43.65
1.065	16.23	6.118	94.44	44.11
1.066	16.44	6.17	95.26	44.56
1.067	16.66	6.225	95.38	45.02
1.068	16.89	6.28	96.17	45.48
1.069	17.12	6.333	97.1273	45.96
1.07	17.36	6.39	97.8672	46.44
1.071	17.6	6.446	98.6071	46.93
1.072	17.84	6.508	99.347	47.42
1.073	18.09	6.571	100.087	47.91
1.074	18.33	6.627	100.827	48.41
1.075	18.57	6.687	101.567	48.92
1.076	18.81	6.749	102.306	49.44
1.077	19.04	6.809	103.046	49.96
1.078	19.27	6.868	103.786	50.48
1.079	19.5	6.927	104.526	51.01
1.08	19.74	6.99	105.266	51.55
1.081	19.98	7.057	106.006	52.09
1.082	20.21	7.124	106.746	52.64
1.083	20.45	7.194	107.486	53.19
1.084	20.69	7.266	108.226	53.76
1.085	20.94	7.341	108.965	54.34
1.086	21.19	7.417	109.705	54.92
1.087	21.44	7.49	110.445	55.49
1.088	21.7	7.568	111.185	56.07
1.089	21.96	7.648	111.925	56.66
1.09	22.22	7.722	112.665	57.24
1.091	22.48	7.801	113.405	57.83
1.092	22.75	7.882	114.145	58.41
1.093	23.02	7.975	114.884	59
1.094	23.29	8.068	115.624	59.58
1.095	23.58	8.158	116.364	60.18
1.096	23.87	8.253	117.104	60.78
1.097	24.16	8.348	117.844	61.39
1.098	24.46	8.445	118.584	62
1.099	24.77	8.544	119.324	62.61
1.1	25.08	8.642	120.064	63.21
1.101	25.4	8.741	120.803	63.82
1.102	25.73	8.847	121.543	64.45
1.103	26.07	8.954	122.283	65.08
1.104	26.42	9.065	123.023	65.74
1.105	26.78	9.18	123.763	66.39
1.106	27.14	9.291	124.503	67.07
1.107	27.53	9.408	125.243	67.77
1.108	27.93	9.531	125.983	68.46
1.109	28.34	9.658	126.722	69.17
1.11	28.77	9.792	127.462	69.88
1.111	29.21	9.926	128.202	70.58
1.112	29.67	10.06	128.942	71.29
1.113	30.15	10.21	129.682	71.98
1.114	30.65	10.35	130.422	72.68
1.115	31.16	10.49	131.162	73.37
1.116	31.7	10.65	131.902	74.06
1.117	32.24	10.8	132.642	74.76
1.118	32.8	10.95	133.381	75.48
1.119	33.38	11.11	134.121	76.18
1.12	33.98	11.27	134.861	76.91
1.121	34.6	11.44	135.601	77.64
1.122	35.21	11.61	136.341	78.37
1.123	35.86	11.79	137.081	79.09
1.124	36.51	11.97	137.821	79.81
1.125	37.17	12.15	138.561	80.56
1.126	37.85	12.34	139.3	81.29
1.127	38.54	12.53	140.04	82.02
1.128	39.23	12.72	140.78	82.76
1.129	39.94	12.91	141.52	83.53
1.13	40.64	13.11	142.26	84.3
1.131	41.35	13.32	143	85.11
1.132	42.07	13.53	143.74	85.95
1.133	42.79	13.73	144.48	86.78
1.134	43.51	13.95	145.219	87.66
1.135	44.24	14.17	145.959	88.52
1.136	44.96	14.39	146.699	89.37
1.137	45.68	14.62	147.439	90.21
1.138	46.41	14.85	148.179	91.01
1.139	47.14	15.09	148.919	91.8
1.14	47.86	15.32	149.659	92.56
1.141	48.57	15.56	150.399	93.31
1.142	49.29	15.8	--	94.07
1.143	50	16.05	--	94.83
1.144	50.71	16.3	--	95.6
1.145	51.43	16.56	--	96.36
1.146	52.14	16.81	--	97.16
1.147	52.85	17.07	--	97.96
1.148	53.56	17.33	--	98.79
1.149	54.28	17.6	--	99.64
1.15	54.99	17.87	--	100.5
1.151	55.7	18.14	--	101.3
1.152	56.41	18.42	--	102.2
1.153	57.12	18.7	--	103
1.154	57.84	18.97	--	103.9
1.155	58.54	19.26	--	104.7
1.156	59.25	19.54	--	105.6
1.157	59.97	19.84	--	106.4
1.158	60.69	20.13	--	107.1
1.159	61.41	20.43	--	107.9
1.16	62.13	20.74	--	108.8
1.161	62.86	21.04	--	109.7
1.162	63.58	21.35	--	110.6
1.163	64.31	21.66	--	111.5
1.164	65.04	21.98	--	112.4
1.165	65.77	22.29	--	113.4
1.166	66.49	22.62	--	114.3
1.167	67.22	22.95	--	115.3
1.168	67.95	23.28	--	116.4
1.169	68.69	23.61	--	117.4
1.17	69.44	23.95	--	118.5
1.171	70.2	24.29	--	119.5
1.172	70.96	24.63	--	120.6
1.173	71.7	24.97	--	121.6
1.174	72.46	25.33	--	122.7
1.175	73.24	25.69	--	123.8
1.176	74.01	26.05	--	124.027
1.177	74.78	26.41	--	124.956
1.178	75.56	26.78	--	125.886
1.179	76.33	27.14	--	126.815
1.18	77.11	27.52	--	127.745
1.181	77.89	27.91	--	128.674
1.182	78.68	28.3	--	129.604
1.183	79.45	28.69	--	130.533
1.184	80.23	29.1	--	131.463
1.185	81.01	29.51	--	132.392
1.186	81.79	29.93	--	133.322
1.187	82.57	30.36	--	134.251
1.188	83.35	30.79	--	135.181
1.189	84.14	31.25	--	136.11
1.19	84.94	31.71	--	137.039
1.191	85.76	32.19	--	137.969
1.192	86.59	32.68	--	138.898
1.193	87.41	33.19	--	139.828
1.194	88.23	33.71	--	140.757
1.195	89.07	34.25	--	141.687
1.196	89.92	34.79	--	142.616
1.197	90.77	35.36	--	143.546
1.198	91.63	35.95	--	144.475
1.199	92.49	36.55	--	145.405
1.2	93.37	37.17	--	146.334
1.201	94.26	37.82	--	147.264
1.202	95.16	38.48	--	148.193
1.203	96.07	39.16	--	149.122
1.204	97	39.85	--	150.052
1.205	97.92	40.55	--	150.981
1.206	98.88	41.27	--	151.911
1.207	99.87	42.01	--	--
1.208	100.9	42.76	--	--
1.209	101.9	43.52	--	--
1.21	103	44.29	--	--
1.211	104.1	45.07	--	--
1.212	105.3	45.87	--	--
1.213	106.5	46.68	--	--
1.214	107.8	47.5	--	--
1.215	109.1	48.31	--	--
1.216	110.5	49.13	--	--
1.217	111.9	49.96	--	--
1.218	113.3	50.79	--	--
1.219	114.8	51.64	--	--
1.22	116.3	52.48	--	--
1.221	117.8	53.33	--	--
1.222	119.5	54.18	--	--
1.223	121.1	55.02	--	--
1.224	122.8	55.87	--	--
1.225	124.5	56.71	--	--
1.226	126.3	57.56	--	--
1.227	128	58.41	--	--
1.228	129.8	59.25	--	--
1.229	131.7	60.08	--	--
1.23	133.6	60.92	--	--
1.231	135.5	61.75	--	--
1.232	137.5	62.59	--	--
1.233	139.5	63.42	--	--
1.234	141.5	64.24	--	--
1.235	143.6	65.05	--	--
1.236	145.6	65.87	--	--
1.237	147.7	66.66	--	--
1.238	149.8	67.47	--	--
1.239	151.9	68.27	--	--
1.24		69.07	--	--
1.241		69.87	--	--
1.242		70.67	--	--
1.243		71.47	--	--
1.244		72.25	--	--
1.245		73.05	--	--
1.246		73.84	--	--
1.247		74.64	--	--
1.248		75.43	--	--
1.249		76.23	--	--
1.25		77.03	--	--
1.251		77.84	--	--
1.252		78.65	--	--
1.253		79.46	--	--
1.254		80.27	--	--
1.255		81.09	--	--
1.256		81.91	--	--
1.257		82.74	--	--
1.258		83.58	--	--
1.259		84.43	--	--
1.26		85.28	--	--
1.261		86.14	--	--
1.262		87.01	--	--
1.263		87.88	--	--
1.264		88.77	--	--
1.265		89.66	--	--
1.266		90.55	--	--
1.267		91.46	--	--
1.268		92.37	--	--
1.269		93.29	--	--
1.27		94.23	--	--
1.271		95.17	--	--
1.272		96.12	--	--
1.273		97.08	--	--
1.274		98.05	--	--
1.275		99.04	--	--
1.276		100	--	--
1.277		101.1	--	--
1.278		102.1	--	--
1.279		103.1	--	--
1.28		104.2	--	--
1.281		105.3	--	--
1.282		106.3	--	--
1.283		107.4	--	--
1.284		108.5	--	--
1.285		109.7	--	--
1.286		110.8	--	--
1.287		112	--	--
1.288		113.1	--	--
1.289		114.3	--	--
1.29		115.5	--	--
1.291		116.8	--	--
1.292		118	--	--
1.293		119.3	--	--
1.294		120.6	--	--
1.295		121.9	--	--
1.296		123.2	--	--
1.297		124.6	--	--
1.298		126.1	--	--
1.299		127.5	--	--
1.3		129	--	--
1.301		130.5	--	--
1.302		132	--	--
1.303		133.6	--	--
1.304		135.3	--	--
1.305		137	--	--
1.306		138.8	--	--
1.307		140.6	--	--
1.308		142.5	--	--
1.309		144.4	--	--
1.31		146.4	--	--
1.311		148.4	--	--
1.312		150.5	--	--

## Sheet: Fig 2g
Co3O4-NS		Co3O4-NW
Z' (Ohm)	-Z" (Ohm)	Z' (Ohm)	-Z" (Ohm)
0.8103	0.02476	0.821	0.01462
0.8544	0.1544	0.86565	0.1055
0.8881	0.2303	0.895	0.2176
0.9158	0.3341	0.9083	0.3091
0.9493	0.4302	0.9317	0.3995
0.9872	0.5216	0.9617	0.4897
1.032	0.6107	1.001	0.5766
1.089	0.7005	1.036	0.6622
1.138	0.7936	1.111	0.7565
1.201	0.8845	1.179	0.8402
1.27	0.9696	1.247	0.9162
1.35	1.07	1.339	1.004
1.436	1.161	1.434	1.08
1.533	1.257	1.541	1.154
1.636	1.35	1.651	1.221
1.75	1.443	1.773	1.281
1.874	1.534	1.902	1.333
2.001	1.617	2.034	1.38
2.189	1.678	2.174	1.416
2.344	1.765	2.365	1.415
2.508	1.845	2.513	1.434
2.679	1.918	2.661	1.441
2.858	1.983	2.809	1.432
3.045	2.042	2.951	1.418
3.239	2.091	3.089	1.392
3.433	2.128	3.219	1.36
3.637	2.159	3.346	1.314
3.839	2.177	3.467	1.265
4.045	2.184	3.576	1.21
4.25	2.188	3.676	1.155
4.449	2.168	3.771	1.096
4.651	2.15	3.855	1.034
4.846	2.122	3.931	0.9743
5.041	2.079	4.005	0.9095
5.227	2.036	4.061	0.8508
5.406	1.982	4.117	0.7943
5.58	1.924	4.163	0.7407
5.74	1.851	4.208	0.6792
5.899	1.783	4.246	0.6283
6.047	1.71	4.279	0.579
6.187	1.634	4.313	0.5354
6.251	1.517	4.335	0.4919
6.376	1.467	4.358	0.4532
6.529	1.402	4.38	0.4145
6.658	1.343	4.398	0.3841
6.763	1.262	4.415	0.3516
6.849	1.187	4.43	0.3221
6.931	1.116	4.442	0.2962
7.018	1.039	4.453	0.2668
7.083	0.9797	4.463	0.2484
7.146	0.9132	4.471	0.2262
7.209	0.8434	4.479	0.205
7.266	0.7843	4.484	0.1859
7.308	0.7381	4.491	0.1725
7.348	0.6854	4.497	0.1587
7.393	0.6315	4.502	0.1453
7.438	0.5559	4.508	0.1168
7.417	0.4298	4.393	0.05469
7.453	0.4057	4.448	0.05306
7.497	0.382	4.499	0.04934
7.542	0.3577	4.529	0.04661
7.58	0.3316	4.534	0.04391
7.604	0.3096	4.526	0.04165
7.624	0.2821	4.524	0.03882
7.643	0.2613	4.525	0.03541
7.655	0.2421	4.527	0.03315
7.67	0.2233	4.528	0.03043
7.683	0.2051	4.53	0.02737
7.696	0.1894	4.531	0.0255
7.708	0.1739	4.532	0.02306
7.719	0.1597	4.535	0.02179
7.731	0.1473	4.535	0.02043
7.739	0.133	4.534	0.01847
7.751	0.1222	4.535	0.01668
7.76	0.1135	4.537	0.01637
7.766	0.1033	4.537	0.01385
7.774	0.0727	4.538	0.0006284
7.729	0.06383	4.397	-0.0008513
7.736	0.05958	4.442	0.00148
7.762	0.05582	4.496	0.00222
7.783	0.05276	4.54	0.00233
7.809	0.04699	4.554	0.00177
7.83	0.03967	4.546	0.00283
7.838	0.03582	4.54	0.00199
7.837	0.03096	4.538	7.251e-06
7.839	0.02629	4.539	0.0005452
7.838	0.02127	4.54	-0.0006577
7.839	0.01619	4.539	-0.0027
7.847	0.01117	4.539	-0.0056
7.846	0.00541	4.535	-0.00575
7.85	0.00255	4.532	-0.00967
7.848	-0.00291	4.528	-0.01371
7.845	-0.00908	4.523	-0.01544
7.826	-0.01652	4.506	-0.01554
7.813	-0.01337	4.492	-0.01749
7.81	-0.01961	4.482	-0.01659
7.79	-0.01995	4.466	-0.01346
7.762	-0.06757	4.445	-0.06006
7.747	-0.05513	4.39	-0.02725
7.731	-0.0522	4.376	-0.01413
7.708	-0.02919	4.387	-0.00128
7.695	-0.01371	4.36	0.01459
7.664	0.00919	4.317	0.03971
7.633	0.04363	4.279	0.08457
7.594	0.08494	4.25	0.144
7.57	0.1384	4.227	0.2114
7.516	0.207	4.211	0.2789
7.495	0.3115	4.193	0.3409
7.49	0.4317	4.154	0.4093
7.508	0.528	4.1	0.5171
7.526	0.5902	3.941	0.653
7.49	0.6518	4.029	1.052
7.421	0.868	4.247	1.448
7.745	1.282	4.588	1.893
8.127	1.568	5.04	2.372
8.758	1.9	5.595	2.912
9.507	2.314	5.88	3.227
10.31	2.779	6.13	3.526
11.11	3.366	6.606	4.134
12.44	4.211	7.031	4.853
13.84	5.089	7.442	5.552
--	--	7.836	6.232

## Sheet: Fig 3e
GO
i		ii		iii
Distance (nm)	Height (nm)	Distance (nm)	Height (nm)	Distance (nm)	Height (nm)
0	0.05417	0	-0.13061	0	0.00166
7.8125	0.19156	7.81389	-0.08664	7.8125	-0.13186
15.625	0.21664	15.6278	0.02019	15.625	-0.04043
23.4375	0.05738	23.4417	-0.04627	23.4375	0.08506
31.25	-0.05225	31.2556	-0.05783	31.25	0.06614
39.0625	-0.11422	39.0695	-0.20939	39.0625	-2.02e-05
46.875	-0.06215	46.8833	-0.14086	46.875	-0.07204
54.6875	-0.17179	54.6972	-0.03854	54.6875	0.06237
62.5	-0.20405	62.5111	0.12788	62.5	-0.06331
70.3125	-0.18071	70.325	0.13161	70.3125	-0.02357
78.125	-0.18533	78.1389	0.0251	78.125	0.11519
85.9375	0.44839	85.9528	-0.0197	85.9375	0.26679
93.75	0.88112	93.7667	0.07059	93.75	0.26888
101.562	0.76703	101.581	-0.02449	101.562	0.72126
109.375	0.81082	109.394	0.37655	109.375	0.9424
117.188	0.66702	117.208	0.70615	117.188	0.86711
125	0.77252	125.022	0.85945	125	0.58124
132.812	0.67823	132.836	1.06466	132.812	0.84341
140.625	0.9523	140.65	0.97997	140.625	0.83722
148.438	1.054	148.464	0.75403	148.438	0.8738
156.25	0.5872	156.278	0.84993	156.25	0.76477
164.062	1.00971	164.092	0.71922	164.062	0.80788
171.875	0.78689	171.906	0.67887	171.875	0.99975
179.688	0.86628	179.72	0.62307	179.688	0.82141
187.5	0.79865	187.533	0.88047	187.5	0.75253
195.312	1.08915	195.347	0.93834	195.312	0.88662
203.125	1.01902	203.161	0.78775	203.125	0.89382
210.938	0.71622	210.975	0.71596	210.938	0.92941
218.75	0.61149	218.789	0.73944	218.75	1.03847
226.562	1.05303	226.603	0.81374	226.562	1.16656
234.375	0.88332	234.417	0.98354	234.375	1.14579
242.188	0.9601	242.231	1.01305	242.188	1.08628
250	1.25006	250.044	1.06053	250	1.03602
257.812	1.02213	257.858	0.95249	257.812	1.02352
265.625	1.08258	265.672	1.04442	265.625	1.03899
273.438	1.21616	273.486	0.80086	273.438	0.89328
281.25	0.95548	281.3	0.74691	281.25	0.918
289.062	0.87153	289.114	0.84608	289.062	0.92847
296.875	0.90162	296.928	0.58123	296.875	0.67906
304.688	0.93693	304.742	0.66729	304.688	0.94319
312.5	1.23168	312.556	0.7011	312.5	0.94254
320.312	1.24991	320.37	0.86883	320.312	0.93712
328.125	1.12939	328.183	0.77228	328.125	0.78717
335.938	0.79656	335.997	0.80615	335.938	0.50055
343.75	0.91839	343.811	0.82098	343.75	0.88242
351.562	0.85206	351.625	0.72649	351.562	1.01792
359.375	0.97955	359.439	0.63326	359.375	0.99453
367.188	1.03347	367.253	0.72214	367.188	1.0112
375	1.14278	375.067	0.76891	375	1.016
382.812	0.87089	382.881	0.81971	382.812	1.08337
		390.695	0.8433	390.625	1.07109
		398.508	0.66312	398.438	1.19799
		406.322	0.85696
		414.136	0.47516

## Sheet: Fig 3f
PGO-3
i		ii		iii
Distance (nm)	Height (nm)	Distance (nm)	Height (nm)	Distance (nm)	Height (nm)
0	-0.05919	0	0.02929	0	0.08405
7.8125	-0.13022	7.8125	-0.05114	7.8125	0.15426
15.625	-0.19055	15.625	-0.11018	15.625	0.16298
23.4375	-0.16635	23.4375	-0.07064	23.4375	0.10855
31.25	-0.09637	31.25	-0.03412	31.25	0.04041
39.0625	-0.17174	39.0625	-0.03134	39.0625	0.000683
46.875	-0.15857	46.875	-0.00183	46.875	-0.02468
54.6875	-0.08191	54.6875	-0.04584	54.6875	-0.11219
62.5	-0.04033	62.5	-0.08282	62.5	-0.08309
70.3125	0.09749	70.3125	-0.04496	70.3125	-0.0219
78.125	0.19453	78.125	0.3892	78.125	-0.12679
85.9375	0.82488	85.9375	1.37003	85.9375	-0.21798
93.75	1.42315	93.75	1.87202	93.75	-0.1588
101.562	1.84599	101.562	2.17487	101.562	0.2108
109.375	1.80904	109.375	2.09745	109.375	1.28211
117.188	1.79381	117.188	2.01903	117.188	2.05169
125	1.70541	125	2.15012	125	2.17503
132.812	1.74164	132.812	2.08372	132.812	2.09921
140.625	1.69801	140.625	2.13863	140.625	2.09423
148.438	1.66206	148.438	2.15744	148.438	1.89511
156.25	1.66655	156.25	2.23173	156.25	1.84436
164.062	1.70211	164.062	2.05173	164.062	1.87146
171.875	1.66851	171.875	1.9977	171.875	1.87349
179.688	1.6593	179.688	1.86013	179.688	1.93167
187.5	1.67982	187.5	1.85322	187.5	1.97414
195.312	1.71739	195.312	1.73938	195.312	1.86758
203.125	1.86189	203.125	1.8855	203.125	1.87363
210.938	1.69429	210.938	1.7613	210.938	1.93214
218.75	1.69877	218.75	1.82556	218.75	1.72801
226.562	1.67686	226.562	1.83502	226.562	1.64551
234.375	1.71243	234.375	1.97848	234.375	1.68197
242.188	1.56488	242.188	1.98025	242.188	1.74916
250	1.61915	250	1.92155	250	1.76691
257.812	1.70617	257.812	1.9701	257.812	1.8057
265.625	1.77883	265.625	2.20244	265.625	1.8191
273.438	1.67037	273.438	2.10631	273.438	1.78906
281.25	1.6919	281.25	2.05261	281.25	1.81215
289.062	1.69138	289.062	1.92708	289.062	1.76273
296.875	1.61934	296.875	1.74206	296.875	1.87705
304.688	1.67362	304.688	1.6877	304.688	1.84266
312.5	1.65672	312.5	1.59892	312.5	1.75849
320.312	1.72135	320.312	1.66686	320.312	1.73714
328.125	1.72417	328.125	1.62586	328.125	1.68237
335.938	1.75372	335.938	1.6968	335.938	1.75258
343.75	1.77458	343.75	1.8299	343.75	1.60626
351.562	1.70221	351.562	1.58106	351.562	1.7052
359.375	1.67529	359.375	1.64666	359.375	1.70523
367.188	1.65472	367.188	1.91909	367.188	1.72465
375	1.80389	375	1.75914	375	1.75175
382.812	1.78766	382.812	1.88388	382.812	1.73942
390.625	1.71295	390.625	1.81314	390.625	1.66995
398.438	1.65028	398.438	1.81993	398.438	1.70407
406.25	1.65944	406.25	1.78495	406.25	1.68338
414.062	1.67061	414.062	1.76233	414.062	1.63864
421.875	1.69314	421.875	1.72033	421.875	1.74193
429.688	1.71033	429.688	1.78225	429.688	1.71389
437.5	1.75191	437.5	1.66774	437.5	1.80047
445.312	1.83525	445.312	1.6645	445.312	1.70661
453.125	1.75587	453.125	1.60112	453.125	1.62745
460.938	1.73162	460.938	1.65636	460.938	1.66558
468.75	1.78456	468.75	1.68887	468.75	1.69001
476.562	1.78504	476.562	1.6559	476.562	1.6466
484.375	1.81392	484.375	1.83611	484.375	1.72282
492.188	1.78833	492.188	1.9428	492.188	1.71918
500	1.72164	500	1.73473	500	1.69983
507.812	1.77158	507.812	1.67736	507.812	1.65008
515.625	1.78275	515.625	1.70988	515.625	1.6745
523.438	1.82232	523.438	1.98866	523.438	1.59668
531.25	1.84986	531.25	1.8805	531.25	1.58201
539.062	1.81993	539.062	1.84218	539.062	1.64219
546.875	1.76628	546.875	1.66886	546.875	1.65326
554.688	1.82323	554.688	1.71675	554.688	1.68938
562.5	1.72313	562.5	1.52806	562.5	1.66001
570.312	1.65477	570.312	1.56258	570.312	1.74558
578.125	1.79559	578.125	1.70803	578.125	1.7406
585.938	1.73592
593.75	1.78284
601.562	1.74556
609.375	1.75941
617.188	1.76222
625	1.72594
632.812	1.80294
640.625	1.74528
648.438	1.80991
656.25	2.09642

## Sheet: Fig 3g
PGO-6
i		ii		iii
Distance (nm)	Height (nm)	Distance (nm)	Height (nm)	Distance (nm)	Height (nm)
0	-0.02689	0	-0.03715	0	-0.01627
7.8125	-0.09767	7.8125	-0.06667	7.8125	-3.07e-05
15.625	-0.03831	15.625	-0.07041	15.625	-0.05357
23.4375	-0.10596	23.4375	-0.00425	23.4375	0.0451
31.25	-0.02931	31.25	-0.07546	31.25	-0.03859
39.0625	-0.05139	39.0625	0.00716	39.0625	-0.02285
46.875	0.03374	46.875	-0.01385	46.875	-0.07634
54.6875	-0.04299	54.6875	-0.02335	54.6875	-0.00576
62.5	0.01096	62.5	0.04442	62.5	0.03911
70.3125	0.0235	70.3125	0.04392	70.3125	-0.03891
78.125	-0.0217	78.125	-0.03397	78.125	-0.07375
85.9375	-0.02489	85.9375	0.22806	85.9375	-0.02485
93.75	-0.05785	93.75	0.869	93.75	-0.06389
101.562	-0.10347	101.562	1.32792	101.562	0.32593
109.375	0.53827	109.375	1.36217	109.375	1.11244
117.188	1.30175	117.188	1.45772	117.188	1.77083
125	1.35744	125	1.68828	125	1.78182
132.812	1.62834	132.812	1.87263	132.812	1.73698
140.625	2.00909	140.625	2.04045	140.625	1.83195
148.438	2.01852	148.438	2.13577	148.438	1.87901
156.25	1.96642	156.25	2.1884	156.25	1.85875
164.062	2.03389	164.062	2.15599	164.062	1.75716
171.875	1.96747	171.875	2.03374	171.875	1.78371
179.688	2.12476	179.688	1.88498	179.688	1.53268
187.5	2.16341	187.5	1.88139	187.5	1.27186
195.312	1.92607	195.312	1.77221	195.312	1.19016
203.125	1.76199	203.125	1.73654	203.125	1.18261
210.938	1.75008	210.938	1.91345	210.938	1.356
218.75	1.74575	218.75	2.00748	218.75	1.35125
226.562	1.94006	226.562	2.04624	226.562	1.37612
234.375	1.97251	234.375	2.03824	234.375	1.5299
242.188	1.99366	242.188	2.00606	242.188	1.59037
250	2.00987	250	1.84933	250	1.91624
257.812	1.99021	257.812	1.84463	257.812	1.88825
265.625	1.8201	265.625	1.79614	265.625	2.01866
273.438	1.78041	273.438	1.83106	273.438	1.98419
281.25	1.83413	281.25	1.85834	281.25	1.89883
289.062	1.81224	289.062	1.96752	289.062	1.89201
296.875	1.81072	296.875	1.97673	296.875	1.72466
304.688	1.9884	304.688	1.91446	304.688	1.66364
312.5	1.88956	312.5	2.10221	312.5	1.635
320.312	1.55963	320.312	2.15645	320.312	1.64953
328.125	1.65295	328.125	2.11468	328.125	1.82167
335.938	1.71922	335.938	2.09133	335.938	1.92733
343.75	1.79578	343.75	1.82506	343.75	1.90903
351.562	1.96384	351.562	1.7386	351.562	1.70749
359.375	1.78037	359.375	1.58834	359.375	1.46443
367.188	1.6582	367.188	1.47718	367.188	1.39907
375	1.62996	375	1.45521	375	1.59609
382.812	1.66224	382.812	1.77593	382.812	1.82014
390.625	1.73156	390.625	1.82762	390.625	1.80188
398.438	1.66405	398.438	1.80864	398.438	1.97292
406.25	1.65726	406.25	1.87743	406.25	2.17878
414.062	1.68509	414.062	2.02778	414.062	2.11366
421.875	1.54785	421.875	2.13479	421.875	1.95691
429.688	1.69112	429.688	2.05897	429.688	1.54183
437.5	1.63629	437.5	2.0905	437.5	1.48902
445.312	1.62049	445.312	2.04343	445.312	1.59663
453.125	1.474	453.125	1.81009	453.125	1.68427
460.938	1.30251	460.938	1.84953	460.938	1.91301
468.75	1.36777	468.75	1.75887	468.75	1.71861
476.562	1.48888	476.562	1.76048	476.562	1.65096
484.375	1.41043	484.375	1.6812	484.375	1.76368
492.188	1.57698	492.188	1.82554	492.188	1.8403
500	1.57799	500	2.01463	500	1.93011
507.812	1.7352	507.812	2.03039	507.812	1.89936
515.625	1.54017	515.625	1.99078	515.625	1.83
523.438	1.41224	523.438	2.10036	523.438	1.84797
531.25	1.28403	531.25	1.96294	531.25	1.77731
539.062	1.21942	539.062	1.72196	539.062	1.91229
546.875	1.28092	546.875	1.60188	546.875	1.91176
554.688	1.55739	554.688	1.51659	554.688	1.82841
		562.5	1.42923

## Sheet: Fig 3h
PGO-9
i		ii		iii
Distance (nm)	Height (nm)	Distance (nm)	Height (nm)	Distance (nm)	Height (nm)
0	3.02786	0	2.26353	0	2.69179
9.23209	3.02786	8.21311	2.33171	9.8565	2.69179
18.4642	3.17827	16.4262	2.39797	19.713	2.75602
27.6963	2.89477	24.6393	2.40836	29.5695	2.61383
36.9284	2.61076	32.8524	2.39641	39.426	2.50945
46.1605	2.61619	41.0656	2.42338	49.2825	2.57679
55.3925	2.59402	49.2787	2.48855	59.139	2.33218
64.6246	2.50069	57.4918	2.46348	68.9955	2.95064
73.8567	2.07681	65.7049	2.45614	78.852	2.61043
83.0888	1.76633	73.918	2.39009	88.7085	2.1244
92.3209	0.39095	82.1311	1.93169	98.565	1.26074
101.553	0.1299	90.3442	1.16969	108.421	0.48798
110.785	-0.74174	98.5573	0.43898	118.278	-0.55981
120.017	-0.80701	106.77	-0.60486	128.135	-1.11283
129.249	-0.87911	114.984	-0.93002	137.991	-1.28722
138.481	-0.98169	123.197	-1.03964	147.847	-0.71559
147.714	-1.06672	131.41	-1.05698	157.704	0.44347
156.946	-1.21261	139.623	-0.97674	167.56	1.47314
166.178	-0.43347	147.836	-1.07605	177.417	1.56507
175.41	0.40569	156.049	-0.70311	187.274	1.64
184.642	1.48163	164.262	-0.02777	197.13	1.81938
193.874	1.97608	172.475	1.00052	206.987	1.59656
203.106	2.04256	180.689	1.85556	216.843	1.5149
212.338	2.31395	188.902	2.31894	226.7	1.4823
221.57	2.22504	197.115	2.5405	236.556	1.54296
230.802	2.34508	205.328	2.63151	246.413	1.48795
240.034	2.36706	213.541	2.66302	256.269	1.60568
249.267	2.23971	221.754	2.74756
		229.967	2.50776
		238.18	2.23412
		246.393	1.81013
		254.607	1.02535
		262.82	1.20826
		271.033	1.39417
		279.246	1.17403
		287.459	1.55188
		295.672	1.68142
		303.885	1.78242

## Sheet: Fig 3m
GO								PGO-3								PGO-6								PGO-9
Binding energy (eV)	Intensity (a.u.)							Binding energy (eV)	Intensity (a.u.)							Binding energy (eV)	Intensity (a.u.)							Binding energy (eV)	Intensity (a.u.)
292	4931.7	4957.79	4931.7	4957.75	4931.7	4931.74		292	3601.04	3760.76	3601.04	3692.72	3645.88	3624.25		292	4541.75	4632.19	4541.75	4541.81	4613.77	4560.11		292	4796.25	4872.46	4796.25	4851.93	4816.6	4796.43
291.9	4830.48	4932.62	4905.77	4932.56	4905.77	4905.84		291.9	3798.95	3749.64	3583.07	3678.32	3630.52	3606.93		291.9	4587.56	4614.32	4520.57	4520.67	4595.35	4539.44		291.9	4895.45	4851.93	4772.91	4830.73	4793.83	4773.19
291.8	4712.46	4907.5	4879.85	4907.39	4879.85	4879.96		291.8	3802.74	3739.17	3565.11	3664.14	3615.59	3589.65		291.8	4584.93	4596.65	4499.38	4499.55	4577.08	4518.79		291.8	4841.6	4831.6	4749.57	4809.66	4771.08	4750
291.7	4563.06	4882.44	4853.92	4882.26	4853.92	4854.1		291.7	3823.03	3729.51	3547.14	3650.19	3601.2	3572.39		291.7	4667.14	4579.22	4478.2	4478.47	4558.99	4498.16		291.7	4681.52	4811.5	4726.23	4788.71	4748.36	4726.89
291.6	4697.23	4857.46	4827.99	4857.16	4827.99	4828.3		291.6	3821.45	3720.82	3529.17	3636.49	3587.51	3555.16		291.6	4510.14	4562.06	4457.02	4457.45	4541.08	4477.56		291.6	5004.4	4791.7	4702.89	4767.92	4725.67	4703.9
291.5	4843.2	4832.59	4802.06	4832.09	4802.06	4802.56		291.5	3565.2	3713.32	3511.2	3623.05	3574.71	3537.96		291.5	4625.69	4545.22	4435.83	4436.52	4523.38	4456.99		291.5	4667.63	4772.25	4679.55	4747.28	4703	4681.07
291.4	4975.69	4807.86	4776.14	4807.07	4776.14	4776.93		291.4	3633.7	3707.28	3493.23	3609.91	3563.03	3520.8		291.4	4570.67	4528.77	4414.65	4415.73	4505.9	4436.44		291.4	4656.33	4753.24	4656.21	4726.81	4680.37	4658.49
291.3	4681.11	4783.34	4750.21	4782.09	4750.21	4751.46		291.3	3810.21	3703.03	3475.27	3597.08	3552.8	3503.68		291.3	4386.35	4512.79	4393.47	4395.14	4488.65	4415.92		291.3	5002.15	4734.78	4632.88	4706.53	4657.77	4636.24
291.2	4858.69	4759.1	4724.28	4757.15	4724.28	4726.23		291.2	3663.49	3700.97	3457.3	3584.6	3544.38	3486.6		291.2	4596.6	4497.4	4372.28	4374.86	4471.67	4395.43		291.2	4898.28	4717.03	4609.53	4686.45	4635.2	4614.46
291.1	4485.88	4735.27	4698.35	4732.26	4698.35	4701.37		291.1	3798.66	3701.61	3439.33	3572.49	3538.23	3469.55		291.1	4591.37	4482.75	4351.1	4355.01	4454.96	4374.98		291.1	5015.88	4700.2	4586.2	4666.59	4612.66	4593.34
291	4947.28	4712	4672.43	4707.41	4672.43	4677.02		291	3906.6	3705.54	3421.36	3560.8	3534.92	3452.56		291	4633.22	4469.08	4329.92	4335.78	4438.57	4354.56		291	5201.02	4684.53	4562.86	4646.96	4590.17	4573.11
290.9	4890.49	4689.54	4646.5	4682.62	4646.5	4653.41		290.9	3943.11	3713.47	3403.4	3549.55	3535.11	3435.61		290.9	4560.41	4456.65	4308.73	4317.43	4422.51	4334.17		290.9	4809.89	4670.37	4539.52	4627.6	4567.72	4554.08
290.8	4641.95	4668.17	4620.57	4657.89	4620.57	4630.86		290.8	4047.81	3726.24	3385.43	3538.8	3539.59	3418.71		290.8	4307.49	4445.85	4287.55	4300.3	4406.82	4313.83		290.8	4743.24	4658.15	4516.18	4608.53	4545.31	4536.67
290.7	4534.15	4648.33	4594.65	4633.21	4594.65	4609.76		290.7	3919.5	3744.82	3367.46	3528.6	3549.28	3401.86		290.7	4329.09	4437.15	4266.37	4284.82	4391.53	4293.53		290.7	4765.9	4648.4	4492.84	4589.77	4522.94	4521.36
290.6	4569.01	4630.55	4568.72	4608.6	4568.72	4590.66		290.6	3724.72	3770.34	3349.49	3518.99	3565.26	3385.07		290.6	4675.87	4431.2	4245.18	4271.61	4376.69	4273.27		290.6	4748.19	4641.79	4469.5	4571.36	4500.63	4508.8
290.5	4646.35	4615.54	4542.79	4584.06	4542.79	4574.27		290.5	3965.12	3804.06	3331.53	3510.05	3588.72	3368.34		290.5	4717.2	4428.78	4224	4261.39	4362.34	4253.06		290.5	4897.86	4639.15	4446.16	4553.33	4478.37	4499.77
290.4	4457.24	4604.2	4516.86	4559.59	4516.86	4561.48		290.4	4064.36	3847.41	3313.56	3501.83	3621.01	3351.68		290.4	4456.88	4430.89	4202.81	4255.09	4348.53	4232.9		290.4	4854.64	4641.47	4422.82	4535.73	4456.16	4495.22
290.3	4627.27	4597.65	4490.94	4535.19	4490.94	4553.4		290.3	4021.52	3901.94	3295.59	3494.43	3663.6	3335.09		290.3	4384.49	4438.73	4181.63	4253.88	4335.32	4212.8		290.3	4501.78	4649.89	4399.48	4518.59	4434.02	4496.25
290.2	4626.25	4597.27	4465.01	4510.89	4465.01	4551.39		290.2	4213.32	3969.32	3277.62	3487.94	3718.05	3318.57		290.2	4450.62	4453.75	4160.45	4259.13	4322.77	4192.75		290.2	4870.38	4665.79	4376.14	4501.97	4411.94	4504.17
290.1	4630.88	4604.71	4439.08	4486.67	4439.08	4557.12		290.1	4316.02	4051.38	3259.65	3482.46	3786.1	3302.14		290.1	4456.13	4477.69	4139.27	4272.48	4310.97	4172.77		290.1	4404.01	4690.73	4352.8	4485.93	4389.93	4520.48
290	4761.73	4621.9	4413.15	4462.55	4413.15	4572.52		290	4324.9	4149.95	3241.69	3478.11	3869.43	3285.79		290	4241.22	4512.51	4118.08	4295.83	4299.99	4152.85		290	4591.06	4726.44	4329.46	4470.53	4368	4546.84
289.9	4629.4	4651.07	4387.23	4438.53	4387.23	4599.77		289.9	4038.28	4266.91	3223.72	3475.02	3969.8	3269.53		289.9	4600.83	4560.46	4096.9	4331.3	4289.94	4133.01		289.9	4562.42	4774.84	4306.12	4455.86	4346.15	4585.09
289.8	4775.58	4694.68	4361.3	4414.62	4361.3	4641.36		289.8	4490.1	4404.1	3205.75	3473.38	4088.85	3253.38		289.8	4643.96	4623.98	4075.72	4381.23	4280.93	4113.25		289.8	4724.62	4837.96	4282.78	4442	4324.38	4637.15
289.7	4621.87	4755.38	4335.37	4390.83	4335.38	4699.92		289.7	4577.31	4563.19	3187.78	3473.34	4228.09	3237.33		289.7	4835.03	4705.65	4054.53	4448.05	4273.09	4093.57		289.7	4928.39	4917.88	4259.44	4429.06	4302.71	4705.01
289.6	4837.61	4836.01	4309.45	4367.18	4309.45	4778.27		289.6	4575.92	4745.87	3169.82	3475.15	4388.95	3221.41		289.6	4799.74	4808.22	4033.35	4534.36	4266.58	4073.99		289.6	4948.41	5016.77	4236.11	4417.15	4281.14	4790.69
289.5	4888.31	4939.35	4283.52	4343.66	4283.53	4879.19		289.5	4842.53	4953.39	3151.85	3479.05	4572.43	3205.61		289.5	5172.99	4934.33	4012.16	4642.59	4261.57	4054.5		289.5	5187.23	5136.64	4212.77	4406.43	4259.67	4896.07
289.4	5215.69	5068.06	4257.59	4320.3	4257.62	5005.31		289.4	5195.17	5186.75	3133.88	3485.38	4779.19	3189.95		289.4	5129.77	5086.45	3990.98	4775.01	4258.29	4035.12		289.4	5387.54	5279.33	4189.43	4397.06	4238.33	5022.79
289.3	5373.18	5224.44	4231.66	4297.11	4231.75	5158.91		289.3	5567.76	5446.55	3115.91	3494.52	5009.41	3174.44		289.3	5440.43	5266.73	3969.8	4933.49	4256.98	4015.85		289.3	5540.95	5446.38	4166.09	4389.26	4217.12	5172.17
289.2	5308.87	5410.27	4205.74	4274.09	4205.97	5341.69		289.2	5615.21	5732.85	3097.95	3506.98	5262.66	3159.1		289.2	5505.11	5476.71	3948.61	5119.27	4257.96	3996.72		289.2	5545.73	5638.83	4142.75	4383.31	4196.04	5344.98
289.1	5829.09	5626.77	4179.81	4251.27	4180.37	5554.74		289.1	5800.62	6045.55	3079.98	3523.49	5538.09	3143.93		289.1	5621.05	5717.5	3927.43	5333	4261.65	3977.72		289.1	5986.45	5857.45	4119.41	4379.59	4175.12	5541.56
289	5939.45	5874.12	4153.88	4228.67	4155.21	5798		289	6281.8	6383.94	3062.01	3545.08	5833.92	3128.96		289	5886.58	5989.17	3906.25	5574.2	4268.59	3958.87		289	6392.01	6102.21	4096.07	4378.66	4154.37	5761.32
288.9	6002.12	6151.65	4127.96	4206.3	4130.99	6070.26		288.9	6607.64	6747.19	3044.04	3573.37	6147.7	3114.2		288.9	6113.8	6290.96	3885.06	5841.32	4279.59	3940.19		288.9	6508.29	6372.64	4072.73	4381.42	4133.8	6002.89
288.8	6427.67	6457.78	4102.03	4184.19	4108.72	6368.93		288.8	6940.39	7134.69	3026.07	3610.92	6476.23	3099.68		288.8	6659.46	6621.27	3863.88	6131.53	4295.83	3921.68		288.8	6547.13	6667.86	4049.39	4389.29	4113.42	6263.93
288.7	6904.04	6790.29	4076.1	4162.36	4090.31	6689.83		288.7	7611.6	7546.51	3008.11	3661.87	6815.44	3085.41		288.7	7089.39	6977.72	3842.7	6440.56	4319.18	3903.38		288.7	6676.68	6986.85	4026.05	4404.64	4093.27	6541.05
288.6	7107.12	7147.33	4050.17	4140.84	4079.25	7027.58		288.6	7981.97	7984.93	2990.14	3732.94	7160.84	3071.43		288.6	7306.5	7358.05	3821.51	6763.12	4352.67	3885.29		288.6	7255.4	7329.44	4002.71	4431.41	4073.35	6830.1
288.5	7412	7527.84	4024.25	4119.66	4081.62	7375.04		288.5	8249.78	8455.01	2972.17	3834.63	7506.96	3057.76		288.5	7727.78	7760.21	3800.33	7092.34	4401.09	3867.44		288.5	7713.82	7696.67	3979.37	4475.94	4053.71	7125.76
288.4	7691.05	7933.53	3998.32	4098.87	4107.44	7723.85		288.4	9134.71	8966.84	2954.2	3982.92	7847.88	3044.44		288.4	7937.93	8183.9	3779.15	7420.35	4471.97	3849.86		288.4	8557.82	8092.45	3956.03	4548.22	4034.36	7421.95
288.3	8307.61	8370.82	3972.39	4078.5	4172.48	8064.62		288.3	9691.98	9537.37	2936.24	4201.13	8177.21	3031.5		288.3	8663.05	8631.88	3757.96	7738.47	4576.75	3832.58		288.3	8251.62	8525.13	3932.7	4663.28	4015.33	7711.9
288.2	8836.86	8852.93	3946.47	4058.62	4300.07	8387.18		288.2	10479.2	10192	2918.27	4521.45	8488.14	3018.99		288.2	9304.35	9111.55	3736.78	8037.4	4732.08	3815.63		288.2	8945.29	9009.01	3909.36	4842.69	3996.69	7988.35
288.1	9329.07	9402.7	3920.54	4039.29	4523.07	8681.42		288.1	11289.3	10966.7	2900.3	4986.27	8774.06	3006.95		288.1	9793.7	9637.18	3715.6	8308.03	4961.27	3799.07		288.1	9606.11	9566.53	3886.02	5116.02	3978.47	8244.08
288	10220.2	10053	3894.61	4020.62	4884.34	8937.2		288	11943.6	11905.9	2882.33	5646.99	9028.11	2995.45		288	9960.99	10230.1	3694.41	8541.3	5294.72	3782.95		288	10194.6	10228	3862.68	5520.9	3960.77	8471.74
287.9	11072.2	10846.6	3868.68	4002.76	5435.93	9145.25		287.9	13642.3	13060.9	2864.37	6561.2	9243.85	2984.55		287.9	10836.4	10919.6	3673.23	8729.05	5769.68	3767.38		287.9	10989.8	11031.5	3839.34	6102.06	3943.69	8664.47
287.8	11981.5	11833.1	3842.76	3985.93	6235.17	9297.56		287.8	14477.5	14483.4	2846.4	7786.43	9415.42	2974.33		287.8	11826.9	11740.9	3652.05	8864.33	6428.1	3752.5		287.8	12054.9	12019.5	3816	6907.85	3927.43	8816.17
287.7	13216.7	13061.7	3816.83	3970.5	7337.02	9387.87		287.7	15678.5	16215.9	2828.43	9370.08	9537.8	2964.91		287.7	13016.5	12730.5	3630.86	8941.81	7311.87	3738.54		287.7	13060.7	13232.4	3792.66	7983.71	3912.27	8921.69
287.6	14600.2	14572	3790.9	3957.04	8784.71	9412.09		287.6	17595.7	18282.2	2810.46	11339.4	9607.22	2956.42		287.6	13953.2	13921.9	3609.68	8958.12	8457.21	3725.88		287.6	14894.5	14702.2	3769.32	9364.88	3898.69	8977.28
287.5	16031.3	16379.2	3764.97	3946.5	10594.3	9368.37		287.5	20108.5	20671	2792.49	13685.8	9621.14	2949.09		287.5	15345.1	15334.4	3588.5	8911.92	9884.33	3715.14		287.5	16575.5	16439.9	3745.98	11063.8	3887.47	8980.52
287.4	18314.9	18462	3739.05	3940.35	12742.4	9257.35		287.4	23252	23327.2	2774.53	16354.4	9578.67	2943.25		287.4	16616.5	16965.7	3567.31	8804.09	11588.9	3707.34		287.4	18193.8	18426.2	3722.64	13061	3879.87	8930.6
287.3	20734.9	20752	3713.12	3940.94	15155.3	9082.08		287.3	26753.9	26142.4	2756.56	19235.6	9480.49	2939.47		287.3	19239.6	18782.6	3546.13	8637.61	13533.1	3704.11		287.3	20596.5	20603.2	3699.3	15295.6	3877.89	8828.33
287.2	22825.7	23130.1	3687.19	3951.89	17704.6	8847.93		287.2	29964	28950.3	2738.59	22159.8	9328.94	2938.68		287.2	20583.2	20713.7	3524.95	8417.54	15638	3708.05		287.2	23255.8	22869.3	3675.96	17660.5	3884.66	8676.13
287.1	26079.1	25434.8	3661.26	3978.66	20216.6	8561.99		287.1	31638	31531.9	2720.62	24903	9127.61	2942.55		287.1	22417	22648.3	3503.76	8150.4	17782.2	3723.17		287.1	25338.5	25082.3	3652.62	20004.9	3904.94	8477.76
287	27585.6	27476	3635.34	4029.23	22484.4	8233.03		287	33646.1	33622	2702.66	27192.1	8881.41	2953.84		287	24383.4	24432.3	3482.58	7844.18	19797.8	3755.49		287	26804.7	27062.2	3629.28	22136.7	3945.8	8238.34
286.9	28856.6	29064.4	3609.41	4114.94	24297.5	7870.79		286.9	34471.5	34946.1	2684.69	28742.2	8596.1	2977.16		286.9	26433.4	25878	3461.4	7507.73	21479.3	3813.81		286.9	28573.6	28609.9	3605.94	23840.4	4017.36	7964.01
286.8	30437.6	30042.8	3583.48	4251.45	25472.8	7485.53		286.8	35485.7	35285.5	2666.72	29320.9	8278.05	3019.95		286.8	26748.3	26788.8	3440.21	7150.32	22608.4	3910.52		286.8	29476.5	29537.4	3582.61	24907.3	4133.76	7661.6
286.7	30225.3	30316.2	3557.56	4459.52	25884.2	7087.59		286.7	34541.1	34560.5	2648.75	28830.2	7934.08	3093.8		286.7	26646.9	27012.3	3419.03	6781.3	23006.5	4062.51		286.7	28993.7	29718.6	3559.26	25184.7	4313.93	7338.47
286.6	29120	29874.2	3531.63	4766.03	25484.9	6686.52		286.6	32608.2	32873.5	2630.79	27348	7570.84	3216.19		286.6	26359.7	26507.3	3397.84	6409.3	22601.5	4292.17		286.6	29742.5	29139.9	3535.93	24627.3	4582.65	7001.84
286.5	28926.6	28798.7	3505.7	5203.87	24315	6291.31		286.5	30441.5	30477.1	2612.82	25095.3	7195.13	3412.26		286.5	25279.2	25376.3	3376.66	6042.46	21459.6	4627.6		286.5	27489	27918.9	3512.59	23314.6	4970.56	6658.98
286.4	27042.8	27256.5	3479.77	5811.76	22494.6	5909.67		286.4	27633	27695.1	2594.85	22354.8	6813.4	3716.6		286.4	23542.9	23835.5	3355.48	5687.79	19755.9	5102.76		286.4	26339.4	26273.2	3489.25	21420.8	5514.23	6316.64
286.3	25947.9	25476.8	3453.85	6632.9	20203.7	5547.89		286.3	24216.4	24854.7	2576.88	19402.3	6431.65	4174.52		286.3	22357.1	22147.4	3334.3	5351.06	17708.3	5756.59		286.3	24701.7	24465	3465.91	19161	6254.89	5980.9
286.2	23604.7	23719.2	3427.92	7711.91	17652.2	5210.86		286.2	22565	22250.4	2558.92	16471.1	6055.44	4841.77		286.2	20943.3	20565.4	3313.11	5036.78	15524.2	6630.65		286.2	22641.1	22754.6	3442.57	16746.8	7235.87	5657.11
286.1	22547	22236.3	3401.99	9092.33	15046.3	4901.67		286.1	20186.4	20125.7	2540.95	13734.7	5689.31	5783.53		286.1	19654.3	19302.6	3291.93	4747.85	13371.6	7766.99		286.1	21774.9	21369.2	3419.23	14358	8500.25	5349.39
286	21340.4	21244.8	3376.07	10809.4	12565.2	4622.28		286	18989.6	18670.8	2522.98	11310.8	5337.46	7068.55		286	18549.5	18522.4	3270.74	4486.19	11375.8	9201.92		286	21116.4	20488.6	3395.89	12135.1	10084.1	5061.14
285.9	20995.1	20898.9	3350.14	12885.1	10340.8	4373.23		285.9	18809.3	18015.3	2505.01	9259.96	5003.18	8762.15		285.9	18644.4	18331.5	3249.56	4252.42	9617.01	10961.2		285.9	20120.8	20232.6	3372.55	10171.4	12011.6	4794.7
285.8	21500.2	21277.7	3324.21	15321.1	8450.97	4154.01		285.8	18242.8	18225.8	2487.05	7595.5	4689.03	10915.3		285.8	18781.1	18777.6	3228.38	4046.18	8134.77	13053.4		285.8	20561.8	20656.6	3349.21	8515.26	14288.3	4551.44
285.7	21854.1	22381.9	3298.28	18092.1	6923.17	3963.23		285.7	19356.9	19304.5	2469.08	6294.8	4396.88	13551		285.7	19458.5	19849.9	3207.2	3866.37	6935.03	15462.9		285.7	21298.2	21750.8	3325.87	7176.5	16894.1	4331.96
285.6	24045.6	24141	3272.36	21144.1	5742.84	3798.74		285.6	20797.5	21190.8	2451.11	5311	4127.65	16654.4		285.6	20674.7	21484.5	3186.01	3711.1	5997.54	18147.9		285.6	23178.2	23446.8	3302.53	6134.27	19781.7	4135.9
285.5	26187.5	26422.4	3246.43	24387.6	4869.55	3658.1		285.5	23320	23759.8	2433.14	4587.62	3881.87	20156.6		285.5	23011.4	23569	3164.83	3578.22	5287.52	21032.9		285.5	24939.4	25623.4	3279.19	5350.24	22869.1	3962.5
285.4	28295.5	29048	3220.5	27701.9	4248.52	3538.58		285.4	25760.9	26827.6	2415.17	4066.67	3659.43	23931.8		285.4	25361.2	25952.9	3143.64	3465.32	4762.88	24012		285.4	27208.6	28119	3255.85	4777.1	26043.2	3810.44
285.3	31235.3	31809.3	3194.57	30938.9	3822.24	3437.37		285.3	28872.1	30158	2397.21	3695.75	3459.72	27796.9		285.3	28211.6	28458.4	3122.46	3369.84	4381.56	26951.9		285.3	30440.6	30743.9	3232.51	4367.03	29163.8	3678.07
285.2	34421.6	34483.2	3168.65	33930.6	3538.14	3351.76		285.2	32902	33474.2	2379.24	3431.54	3281.79	31519.3		285.2	31408.4	30891.7	3101.28	3289.33	4106.1	29698.8		285.2	33506.4	33292.7	3209.18	4077.12	32070.4	3563.54
285.1	36886	36851.2	3142.72	36505.2	3352.37	3279.15		285.1	37430.6	36481.4	2361.27	3240.47	3124.23	34839.2		285.1	33482.6	33059.8	3080.09	3221.36	3905.57	32093.1		285.1	35786.7	35562.2	3185.84	3871.81	34597.2	3464.8
285	39537.6	38711	3116.79	38495.9	3231.47	3217.21		285	40177	38885.4	2343.3	3098.33	2985.57	37488.2		285	35438.5	34780.5	3058.91	3163.8	3756.56	33977.9		285	38513.9	37361.5	3162.5	3724.06	36582.5	3379.87
284.9	40118	39896.6	3090.86	39763.1	3151.33	3163.89		284.9	41504.9	40429.3	2325.34	2988.36	2864.16	39227.4		284.9	36311.4	35901	3037.73	3114.7	3642.07	35219.7		284.9	39807	38531.6	3139.16	3614.23	37888.8	3306.83
284.8	41353.6	40294.5	3064.94	40211.3	3095.68	3117.4		284.8	41926.8	40928.4	2307.37	2899.5	2758.27	39885.4		284.8	37008.3	36313.8	3016.54	3072.37	3550.46	35724.1		284.8	39886.2	38960.3	3115.82	3528.87	38419.2	3243.84
284.7	41196.3	39856.7	3039.01	39804.4	3054.08	3076.25		284.7	41263.5	40305.1	2289.4	2824.71	2666.2	39393		284.7	36905.1	35969.2	2995.36	3035.38	3474.06	35450.5		284.7	38881.2	38595.6	3092.48	3459.18	38132.1	3189.25
284.6	39139.9	38604.6	3013.08	38571.3	3020.2	3039.19		284.6	39339.5	38601.8	2271.43	2759.55	2586.21	37798.9		284.6	35702.1	34880.5	2974.18	3002.53	3407.95	34418.4		284.6	37929	37450.3	3069.14	3399.57	37047.4	3141.54
284.5	36875.7	36623.1	2987.16	36601.8	2990.4	3005.24		284.5	36694.1	35969.9	2253.47	2701.33	2516.72	35258.8		284.5	33279.8	33120.6	2952.99	2972.85	3349.07	32704.6		284.5	35833.6	35598.1	3045.8	3346.66	35243.7	3099.41
284.4	33929.5	34045.4	2961.23	34031.6	2962.65	2973.61		284.4	32631.9	32636	2235.5	2648.35	2456.25	32002.4		284.4	30760.7	30808.3	2931.81	2945.55	3295.5	30430.9		284.4	33030.1	33160.9	3022.46	3298.39	32845.7	3061.76
284.3	30761.5	31033.3	2935.3	31024.4	2935.9	2943.67		284.3	27722.5	28862.5	2217.53	2599.52	2403.42	28294.6		284.3	27622.9	28091.8	2910.63	2920.02	3246.03	27747		284.3	29759.7	30291	2999.12	3253.49	30008.1	3027.64
284.2	27480.8	27760.8	2909.38	27754.9	2909.62	2914.97		284.2	23317.9	24913.8	2199.56	2554.09	2357.04	24401.8		284.2	24373.5	25132.1	2889.44	2895.8	3199.85	24815.3		284.2	26303.5	27154.7	2975.78	3211.22	26898.8	2996.27
284.1	23643.1	24393.4	2883.45	24389.6	2883.54	2887.14		284.1	20009.6	21024.2	2181.59	2511.52	2315.99	20559.9		284.1	20961.9	22083.6	2868.26	2872.51	3156.38	21791.3		284.1	22949	23912.9	2952.44	3171.05	23679.8	2967.01
284	20197	21082.4	2857.52	21080	2857.56	2859.93		284	16808.5	17386.2	2163.63	2471.41	2279.35	16962.7		284	18461.4	19088	2847.08	2849.88	3115.23	18817		284	20160.5	20714	2929.1	3132.64	20500.3	2939.36
283.9	17175.7	17951.8	2831.59	17950.2	2831.61	2833.14		283.9	13542.5	14134.8	2145.66	2433.44	2246.3	13746.4		283.9	15611.5	16260.9	2825.89	2827.72	3076.07	16008.9		283.9	17346.7	17680.8	2905.76	3095.73	17483.7	2912.91
283.8	14568.2	15093.6	2805.67	15092.6	2805.67	2806.65		283.8	11416.8	11347.1	2127.69	2397.33	2216.18	10988.9		283.8	13720.4	13687.9	2804.71	2805.89	3038.63	13452.8		283.8	14896.2	14905.5	2882.43	3060.12	14722.9	2887.35
283.7	12315	12567.7	2779.74	12567	2779.74	2780.36		283.7	9186.9	9047.75	2109.72	2362.87	2188.4	8715.93		283.7	11122.2	11423.5	2783.53	2784.28	3002.72	11203.5		283.7	12211.1	12448.9	2859.09	3025.66	12279	2862.45
283.6	10470.5	10400.1	2753.81	10399.7	2753.81	2754.2		283.6	7575.42	7217.14	2091.76	2329.85	2162.48	6908.31		283.6	9840.28	9490.49	2762.34	2762.82	2968.13	9284.23		283.6	10148.4	10338.4	2835.75	2992.19	10179.7	2838.02
283.5	8990.03	8592.45	2727.88	8592.22	2727.88	2728.12		283.5	6234.33	5808.26	2073.79	2298.13	2138.05	5519.66		283.5	8106.36	7888.47	2741.16	2741.45	2934.73	7694.61		283.5	8924.59	8577.24	2812.41	2959.61	8428.52	2813.93
283.4	7523.58	7124.74	2701.96	7124.6	2701.96	2702.1		283.4	5428.5	4757.03	2055.82	2267.55	2114.78	4486.34		283.4	6960.6	6596.79	2719.98	2720.16	2902.36	6414.22		283.4	7233.6	7146.93	2789.07	2927.82	7007.18	2790.07
283.3	6147.06	5962.55	2676.03	5962.46	2676.03	2676.11		283.3	4767.62	3994.14	2037.85	2237.99	2092.44	3739.42		283.3	6014.84	5581.89	2698.79	2698.9	2870.93	5409.64		283.3	6684.17	6014.57	2765.73	2896.72	5882.92	2766.39
283.2	5420.08	5063.73	2650.1	5063.68	2650.1	2650.15		283.2	4056.96	3453.48	2019.88	2209.36	2070.81	3213.08		283.2	5198.19	4803.49	2677.61	2677.68	2840.34	4640.69		283.2	5632.72	5139.36	2742.39	2866.26	5015.06	2742.82
283.1	4999.92	4382.76	2624.18	4382.73	2624.18	2624.2		283.1	3342	3076.73	2001.92	2181.54	2049.74	2849.28		283.1	4464.3	4218.83	2656.43	2656.47	2810.49	4064.73		283.1	4942.38	4476.94	2719.05	2836.35	4359.36	2719.32
283	4167.31	3876.42	2598.25	3876.4	2598.25	2598.26		283	3235.61	2816.64	1983.95	2154.47	2029.11	2600.96		283	4278.55	3787.85	2635.24	2635.27	2781.3	3641.76		283	4181.81	3985.09	2695.71	2806.95	3873.68	2695.89
282.9	3671.65	3505.38	2572.32	3505.37	2572.32	2572.33		282.9	2777.81	2636.62	1965.98	2128.07	2008.83	2431.69		282.9	3928.04	3474.59	2614.06	2614.07	2752.72	3335.92		282.9	3863.63	3625.34	2672.37	2778	3519.6	2672.48
282.8	3729.65	3236.03	2546.39	3236.02	2546.39	2546.4		282.8	2551.7	2509.83	1948.02	2102.27	1988.81	2314.77		282.8	3356.09	3248.76	2592.88	2592.88	2724.68	3116.95		282.8	3684.33	3364.77	2649.03	2749.46	3264.27	2649.1
282.7	3381.57	3040.99	2520.47	3040.98	2520.47	2520.47		282.7	2557.95	2417.52	1930.05	2077.03	1969.02	2231.56		282.7	3207.53	3086.02	2571.69	2571.7	2697.14	2960.57		282.7	3198.59	3176.59	2625.69	2721.3	3080.94	2625.73
282.6	3042.46	2898.7	2494.54	2898.7	2494.54	2494.54		282.6	2574.25	2347.03	1912.08	2052.28	1949.4	2169.51		282.6	3191.3	2967.5	2550.51	2550.51	2670.03	2847.97		282.6	3228.11	3039.7	2602.35	2693.47	2948.56	2602.38
282.5	2947.72	2793.06	2468.61	2793.05	2468.61	2468.61		282.5	2306.08	2290.25	1894.11	2027.99	1929.92	2120.56		282.5	2856.73	2879.29	2529.32	2529.33	2643.34	2765.28		282.5	2937.34	2938.37	2579.01	2665.95	2851.42	2579.03
282.4	2659.5	2712.27	2442.68	2712.27	2442.68	2442.68		282.4	2311.31	2242.08	1876.14	2004.11	1910.56	2079.7		282.4	2549.25	2811.4	2508.14	2508.14	2617.02	2702.53		282.4	2887.65	2861.11	2555.67	2638.7	2778.07	2555.68
282.3	2534.46	2648.03	2416.76	2648.03	2416.76	2416.76		282.3	2110.46	2199.42	1858.18	1980.61	1891.3	2043.86		282.3	2597.33	2756.89	2486.96	2486.96	2591.03	2652.82		282.3	2694.3	2799.84	2532.34	2611.72	2720.45	2532.34
282.2	2443.38	2594.66	2390.83	2594.65	2390.83	2390.83		282.2	2002.72	2160.45	1840.21	1957.47	1872.13	2011.27		282.2	2622.86	2711.09	2465.78	2465.78	2565.36	2611.51		282.2	2726.8	2749.04	2508.99	2584.97	2673.07	2509
282.1	2430.17	2548.34	2364.9	2548.34	2364.9	2364.9		282.1	2030.54	2124.04	1822.24	1934.64	1853.03	1980.86		282.1	2589.14	2670.93	2444.59	2444.59	2539.96	2575.56		282.1	2607.86	2705.03	2485.66	2558.43	2632.26	2485.66
282	2409.78	2506.64	2338.97	2506.64	2338.97	2338.97		282	1886.19	2089.57	1804.27	1912.11	1833.99	1952.02		282	2436.5	2634.45	2423.41	2423.41	2514.83	2543.03		282	2532.94	2665.46	2462.32	2532.08	2595.69	2462.32
281.9	2250.31	2467.98	2313.05	2467.98	2313.05	2313.05		281.9	1773.21	2056.63	1786.31	1889.85	1815.01	1924.38		281.9	2530.31	2600.45	2402.22	2402.22	2489.93	2512.74		281.9	2492.53	2628.8	2438.98	2505.92	2561.86	2438.98
281.8	2305.37	2431.37	2287.12	2431.37	2287.12	2287.12		281.8	1757.45	2024.96	1768.34	1867.83	1796.09	1897.72		281.8	2421.84	2568.14	2381.04	2381.04	2465.26	2483.92		281.8	2513.5	2594.13	2415.64	2479.93	2529.84	2415.64
281.7	2180.42	2396.21	2261.19	2396.21	2261.19	2261.19		281.7	1731.66	1994.39	1750.37	1846.06	1777.21	1871.87		281.7	2377.15	2537.08	2359.86	2359.86	2440.79	2456.15		281.7	2378.9	2560.86	2392.3	2454.09	2499.07	2392.3
281.6	2338.36	2362.12	2235.27	2362.12	2235.27	2235.27		281.6	1685.71	1964.78	1732.4	1824.49	1758.38	1846.72		281.6	2413.34	2506.96	2338.68	2338.68	2416.51	2429.13		281.6	2175.85	2528.64	2368.96	2428.39	2469.2	2368.96
281.5	2099.15	2328.85	2209.34	2328.85	2209.34	2209.34		281.5	1586.28	1936.03	1714.43	1803.12	1739.59	1822.18		281.5	2412.15	2477.6	2317.49	2317.49	2392.4	2402.7		281.5	2321.29	2497.23	2345.62	2402.82	2440.02	2345.62
281.4	2209.86	2296.26	2183.41	2296.26	2183.41	2183.41		281.4	1583.63	1908.04	1696.47	1781.94	1720.84	1798.2		281.4	2164.56	2448.89	2296.31	2296.31	2368.45	2376.74		281.4	2338.64	2466.49	2322.28	2377.38	2411.39	2322.28
281.3	1841.71	2264.23	2157.48	2264.23	2157.48	2157.48		281.3	1627.96	1880.74	1678.5	1760.92	1702.12	1774.69		281.3	2189.05	2420.72	2275.12	2275.12	2344.65	2351.19		281.3	2191.94	2436.32	2298.94	2352.05	2383.21	2298.94
281.2	1905.17	2232.7	2131.56	2232.7	2131.56	2131.56		281.2	1737.73	1854.08	1660.53	1740.07	1683.44	1751.63		281.2	2153.67	2393.05	2253.94	2253.94	2320.99	2326		281.2	2177.6	2406.65	2275.6	2326.83	2355.42	2275.6
281.1	1971.47	2201.59	2105.63	2201.59	2105.63	2105.63		281.1	1626.29	1827.98	1642.56	1719.37	1664.79	1728.95		281.1	2140.4	2365.82	2232.76	2232.76	2297.46	2301.11		281.1	2150.62	2377.42	2252.26	2301.7	2327.98	2252.26
281	1883.84	2170.87	2079.7	2170.87	2079.7	2079.7		281	1734.2	1802.4	1624.6	1698.8	1646.17	1706.62		281	2109.83	2338.98	2211.57	2211.57	2274.05	2276.5		281	2181.21	2348.59	2228.92	2276.67	2300.85	2228.92
280.9	2038.23	2140.5	2053.78	2140.5	2053.78	2053.78		280.9	1536.36	1777.3	1606.63	1678.36	1627.58	1684.62		280.9	2158.25	2312.51	2190.39	2190.39	2250.76	2252.14		280.9	2134.3	2320.13	2205.58	2251.72	2273.99	2205.58
280.8	2083.92	2110.45	2027.85	2110.45	2027.85	2027.85		280.8	1574.76	1752.64	1588.66	1658.05	1609.01	1662.9		280.8	2179.7	2286.36	2169.21	2169.21	2227.57	2228		280.8	2050.25	2291.99	2182.24	2226.85	2247.39	2182.24
280.7	1922.14	2080.67	2001.92	2080.67	2001.92	2001.92		280.7	1373.12	1728.37	1570.69	1637.84	1590.47	1641.44		280.7	2267.25	2260.52	2148.02	2148.02	2204.47	2204.07		280.7	2050.38	2264.15	2158.91	2202.05	2221.01	2158.91
280.6	2019.32	2051.16	1975.99	2051.16	1975.99	1975.99		280.6	1567.91	1704.48	1552.73	1617.74	1571.96	1620.23		280.6	2019.38	2234.96	2126.84	2126.84	2181.47	2180.33		280.6	2161.44	2236.59	2135.57	2177.33	2194.83	2135.57
280.5	1885.82	2021.88	1950.07	2021.88	1950.07	1950.07		280.5	1454.74	1680.92	1534.76	1597.75	1553.46	1599.22		280.5	2189.31	2209.65	2105.66	2105.66	2158.56	2156.75		280.5	1942.34	2209.28	2112.23	2152.67	2168.84	2112.23
280.4	1844.75	1992.83	1924.14	1992.83	1924.14	1924.14		280.4	1589.68	1657.67	1516.79	1577.84	1534.99	1578.42		280.4	2087.84	2184.58	2084.47	2084.47	2135.72	2133.33		280.4	2065.68	2182.21	2088.89	2128.07	2143.03	2088.89
280.3	1783.97	1963.96	1898.21	1963.96	1898.21	1898.21		280.3	1545.97	1634.71	1498.82	1558.03	1516.53	1557.8		280.3	2069.34	2159.73	2063.29	2063.29	2112.96	2110.05		280.3	1950.63	2155.35	2065.55	2103.53	2117.37	2065.55
280.2	1854.04	1935.29	1872.28	1935.29	1872.28	1872.28		280.2	1428.17	1612.03	1480.86	1538.29	1498.1	1537.35		280.2	2215.16	2135.08	2042.11	2042.11	2090.28	2086.91		280.2	2117.1	2128.69	2042.21	2079.04	2091.86	2042.21
280.1	2111.68	1906.78	1846.36	1906.78	1846.36	1846.36		280.1	1254.31	1589.59	1462.89	1518.63	1479.68	1517.05		280.1	1995.6	2110.61	2020.92	2020.92	2067.66	2063.88		280.1	1936.83	2102.21	2018.87	2054.61	2066.47	2018.87
280	1820.43	1878.42	1820.43	1878.42	1820.43	1820.43		280	1444.92	1567.38	1444.92	1499.05	1461.28	1496.89		280	1999.74	2086.32	1999.74	1999.74	2045.1	2040.96		280	1995.53	2075.91	1995.53	2030.22	2041.22	1995.53

## Sheet: Fig 3n
Voltage (V)	Content (%)
	C-H/C-C/C=C	C-OH/C-O-C/C=O/COOH
0	60.2632	39.7368
3	48.8358	51.1642
6	57.6262	42.3738
9	57.0476	42.9524

[truncated: 29 more sheets: Fig 3o, Fig 4e, Fig 4f, Fig 4g, Fig 5a, Fig 5b, Fig 5c, Fig 5d, Fig 5e, Fig 5f, Fig 5g, Supplementary Fig. 3, Supplementary Fig. 4, Supplementary Fig. 6, Supplementary Fig. 9, Supplementary Fig. 10, Supplementary Fig. 11, Supplementary Fig. 16, Supplementary Fig. 17, Supplementary Fig. 18 …]
